# Supplementary material for: Pseudoenhanced Peak Efficiency in Liquid Chromatography–High Resolution Mass Spectrometry Using Multiple Second Derivatives
Source: J Am Soc Mass Spectrom. 2026 Jun 5;37(7):1519–26. doi: 10.1021/jasms.5c00315 (PMC13329988; doi:10.1021/jasms.5c00315)
Supplement: Supplementary file 2 [file js5c00315_si_002.xlsx]

## Sheet: Sheet1
			References values				Targeted Analysis					Remarks Targeted			Untargeted Analysis
#	Name	Ions	[M]+H+ m/z	[M+1]+H+ m/z	Rel. Int /%	Rt /min	Rt /min	N Original	N d21(LC-HRMS1)	N d25(LC-HRMS1)	N d210(LC-HRMS1)	Original Dataset	d210(LC-HRMS1)	Explained	Pk	Int	[M]+H+ m/z	Rel. Error /ppm	[M+1]+H+ m/z	Rel. Error /ppm	RelInt	Rel. Error /%
61	C14H22N2O	'C14H23N2O(+1)'	235.18	236.184	15.142	3.63	3.58806	2169.11	10172.8	70574	1.88052e+06	tailing or co-elution			39	2.9374e-16	235.18	0.0229627	236.184	0.0543797	14.5559	3.8711
495	C16H16N2OS	'C16H17N2OS(+1)'	285.106	286.109	17.3052	17.54	17.5533	31349.8	142996	1.55753e+06	3.41839e+07				340	2.29944e-16	285.106	0.0248754	286.109	0.474642	17.2089	0.556176
230	C12H21N2O3PS	'C12H22N2O3PS(+1)'	305.108	306.112	12.9789	29.89	29.8712	193727	875273	4.78848e+06	1.07611e+08				548	1.61782e-15	305.108	0.0320882	306.111	1.11271	13.1137	1.03851
191	C28H24FN3O5	'C28H25FN3O5(+1)'	502.177	503.181	30.284	16.11	16.2614	39449.4	178644	1.37272e+06	2.54703e+07				322	5.63148e-16	502.177	0.0324746	503.181	0.204724	31.7197	4.74057
470	C18H18N2O3	'C18H19N2O3(+1)'	311.139	312.142	19.4683	21.19	21.1973	50288	273419	2.31636e+06	4.58741e+07				389	3.94386e-17	311.139	0.051477	312.143	0.634755	17.6455	9.36271
242	C11H16ClNO	'C11H17ClNO(+1)'	214.099	216.096	31.9958	3.63	3.60739	4993.04	12939.7	68761	997878	tailing or co-elution			39	4.4313e-16	214.099	0.0539467	216.097	0.706593	33.5988	5.01022
43	C19H29NO	'C19H30NO(+1)'	288.232	289.236	20.5499	9.91	10.067	18398.9	78496.2	537635	1.4725e+07				206	5.85889e-16	288.232	0.0622956	289.236	0.0818421	20.5928	0.208806
473	C20H32O2	'C20H33O2(+1)'	305.248	306.251	21.6315	25.7	25.7215	141083	496644	3.50496e+06	9.72705e+07				467	4.6406e-18	305.248	0.0709922	306.251	1.25609	23.2498	7.48148
501	C21H27N7O	'C21H28N7O(+1)'	394.235	395.238	22.713	8.96	8.93339	17588.4	62018.2	423780	9.46064e+06				181	3.2555e-16	394.235	0.0760183	395.239	1.1454	20.7641	8.58052
652	C14H7F6N3O	'C14H8F6N3O(+1)'	348.057	349.06	15.142	27.84	27.8509	120642	789124	4.13484e+06	8.57182e+07				513	5.83505e-16	348.057	0.0917994	349.06	0.6924	14.7832	2.36985
424	C16H25N3O3	'C16H26N3O3(+1)'	308.197	309.2	17.3052	4.87	4.78284	11486.4	23976.8	122467	3.37363e+06				75	2.21404e-16	308.197	0.0973358	309.201	1.18958	16.6528	3.76985
184	C16H25NO4	'C16H26NO4(+1)'	296.186	297.189	17.3052	4.43	4.40708	3087.52	5248.14	106531	2.92833e+06	tailing or co-elution			66	5.03018e-16	296.186	0.102479	297.189	0.0973674	16.8261	2.7683
195	C19H33NO2	'C19H34NO2(+1)'	308.258	309.262	20.5499	24.88	24.9902	248278	704821	3.37416e+06	8.08332e+07				453	7.09793e-16	308.258	0.102492	309.262	0.0554947	20.5634	0.0657291
33	C22H32O3	'C22H33O3(+1)'	345.242	346.246	23.7946	24.87	24.8835	170387	376844	3.22382e+06	6.12489e+07	below LOQ			449	1.19743e-17	345.242	0.102592	346.246	0.0290546	25.1299	5.61165
267	C20H25NO	'C20H26NO(+1)'	296.201	297.204	21.6315	6.71	6.766	6776.38	21341.4	244626	5.24892e+06	tailing or co-elution			133	9.40212e-16	296.201	0.115272	297.204	0.508064	21.3946	1.09491
51	C20H31NO	'C20H32NO(+1)'	302.248	303.251	21.6315	11.27	11.4372	20387.7	90016.3	682990	1.34565e+07	below LOQ			232	7.20933e-16	302.248	0.118864	303.251	0.0128247	21.9766	1.59555
803	C24H27N5O3	'C24H28N5O3(+1)'	434.219	435.222	25.9578	5.96	5.93438	13082.6	37705.5	189745	5.16322e+06				108	3.02008e-17	434.219	0.128626	435.222	0.267981
223	C18H23NO3	'C18H24NO3(+1)'	302.175	303.178	19.4683	3.57	3.56656	5343.65	13606.7	61046.5	1.86824e+06				38	1.00123e-16	302.175	0.132285	303.179	0.380846	19.2969	0.880587
12	C18H17NO4	'C18H18NO4(+1)'	312.123	313.126	19.4683	23.36	23.3858	51546.8	315699	2.8231e+06	6.09874e+07				426	1.88094e-16	312.123	0.142689	313.126	0.107211	19.9057	2.24646
147	C20H23N	'C20H24N(+1)'	278.19	279.194	21.6315	9.94	10.0882	11551	67092	531195	1.21244e+07				207	1.13268e-15	278.19	0.16241	279.194	0.144464	22.0892	2.11592
378	C12H13N3O3S	'C12H14N3O3S(+1)'	280.075	281.078	12.9789	21.7	21.6587	97919.5	210779	1.85073e+06	3.205e+07				398	2.18446e-17	280.075	0.169336	281.079	2.19843	12.0549	7.11903
517	C19H26O3	'C19H26NaO3(+1)'	325.177	326.181	20.5499	5.96	5.93931	19378	38064.9	187653	2.74258e+06				108	3.31565e-17	325.177	0.169369	326.181	1.6765	17.5999	14.355
276	C11H8O3	'C11H9O3(+1)'	189.055	190.058	11.8973	7.76	7.74641	11175.3	38263.1	311315	6.02723e+06	below LOQ			155	2.85899e-18	189.055	0.169417	190.058	0.649858	11.7691	1.07751
558	C19H17NO3	'C19H18NO3(+1)'	308.128	309.131	20.5499	16.44	16.4462	30447.8	164984	1.39915e+06	2.7577e+07				324	4.70187e-16	308.128	0.180343	309.131	0.2697	20.4124	0.668812
416	C18H16FN3O	'C18H17FN3O(+1)'	310.135	311.138	19.4683	6.79	6.61864	16320.5	41267	236422	5.41282e+06				129	2.27685e-16	310.135	0.183514	311.139	0.691411	17.3732	10.7614
85	C19H21NS	'C19H22NS(+1)'	296.147	297.15	20.5499	11.64	11.7898	26152.8	103249	723526	1.36119e+07				238	1.13393e-16	296.147	0.183786	297.15	0.198925	20.5834	0.163164
275	C15H12O2	'C15H13O2(+1)'	225.091	226.094	16.2236	18.59	18.5983	34501.5	187876	1.78037e+06	4.02684e+07				358	4.84912e-17	225.091	0.184568	226.094	0.251395	15.3061	5.65534
738	C15H13NO3	'C15H14NO3(+1)'	256.097	257.1	16.2236	3.73	3.70204	7179.82	8436.06	52507.8	903400				41	2.69732e-17	256.097	0.186017	257.1	0.355832	14.8622	8.39145
538	C32H36N6O4	'C32H37N6O4(+1)'	569.287	570.29	34.6103	19.24	19.2601	49864.4	260425	1.95025e+06	4.58045e+07				365	1.25743e-16	569.287	0.187496	570.291	0.473632	34.6393	0.0837916
181	C18H19N3O	'C18H20N3O(+1)'	294.16	295.163	19.4683	4.53	4.50095	1932.15	24577.1	110898	1.97326e+06	tailing or co-elution			68	4.01859e-17	294.16	0.187556	295.164	0.442785	19.1358	1.70775
93	C16H26N2O5S	'C16H27N2O5S(+1)'	359.164	360.167	17.3052	3.65	3.75377	1211.5	12792.2	24845.6	1.84235e+06	co-elution			40	1.25644e-16	359.164	0.195394	360.167	0.916167	17.4777	0.996804
615	C17H15NO3	'C17H16NO3(+1)'	282.112	283.116	18.3867	11.5	11.5167	13130	92602.2	686196	1.17961e+07				234	4.99476e-16	282.113	0.206068	283.116	0.0167826	18.4783	0.49782
590	C12H11ClN2O2S	'C12H12ClN2O2S(+1)'	283.03	285.027	31.9958	26.15	26.1635	132194	571133	3.63403e+06	7.46686e+07				476	4.10033e-16	283.03	0.207499	285.027	0.996074	36.156	13.0023
207	C28H36N4O2S	'C28H37N4O2S(+1)'	493.263	494.267	30.284	18.1	18.3302	29246	173094	1.72532e+06	4.09031e+07				353	9.95393e-16	493.263	0.223309	494.266	0.883534	33.9078	11.9658
421	C21H24N4O2	'C21H25N4O2(+1)'	365.197	366.201	22.713	20.53	20.2925	34775.9	173739	1.43411e+06	4.60468e+06				376	9.92851e-17	365.197	0.223861	366.201	0.901887	24.4378	7.59392
669	C12H9ClN2O4	'C12H10ClN2O4(+1)'	281.032	283.029	31.9958	18.34	18.3646	44044.2	195482	1.71361e+06	2.76042e+07				355	2.62093e-17	281.032	0.245072	283.029	0.191886	33.6405	5.14034
162	C17H21NO3	'C17H22NO3(+1)'	288.159	289.163	18.3867	0.58	0.597159	290.626	477.466	1891.46	44323.3				4	1.71047e-16	288.159	0.247929	289.163	0.8572	18.1348	1.37005
305	C18H14N4	'C18H15N4(+1)'	287.129	288.132	19.4683	3.41	3.40236	7838.02	9881.19	29701.3	1.6557e+06				34	3.91696e-16	287.129	0.264306	288.133	0.963457	18.882	3.01148
209	C18H22N2S	'C18H23N2S(+1)'	299.158	300.161	19.4683	16.78	16.9829	43238.7	204677	1.49565e+06	3.36726e+07				331	4.95772e-16	299.158	0.264554	300.161	1.34783	20.0018	2.74022
101	C9H11NO5	'C9H12NO5(+1)'	214.071	215.074	9.73416	0.58	0.615814	179.005	326.575	1734.73	12274.9	below LOQ			4	1.42475e-17	214.071	0.265585	215.074	2.16356
417	C21H19FN6O2	'C21H20FN6O2(+1)'	407.163	408.166	22.713	4.81	4.78953	5054.53	25790.5	123464	3.10353e+06				75	4.07197e-16	407.163	0.275901	408.167	1.31958	22.6688	0.19453
20	C18H15NO4	'C18H16NO4(+1)'	310.107	311.111	19.4683	23.76	23.7731	57845.8	334642	2.93444e+06	6.38674e+07				431	1.12385e-16	310.107	0.277858	311.111	0.302904	19.0535	2.13088
549	C16H15N3O3	'C16H16N3O3(+1)'	298.119	299.122	17.3052	3.84	3.83034	5256.18	15371.9	74507.6	1.62792e+06	tailing or co-elution			46	2.17347e-16	298.119	0.283609	299.122	1.18237	16.6685	3.67935
746	C24H30O6	'C24H31O6(+1)'	415.212	416.215	25.9578	22.6	22.6238	35107.8	247106	2.57849e+06	5.70711e+07				416	5.21137e-17	415.212	0.283783	416.215	0.219213	25.3236	2.44302
157	C9H12ClN5O	'C9H13ClN5O(+1)'	242.08	244.077	31.9958	0.58	0.595433	338.629	481.512	1902.49	39371.4				4	2.78748e-16	242.08	0.29042	244.078	0.592511	31.5169	1.49663
141	C16H18O9	'C16H19O9(+1)'	355.102	356.106	17.3052	3.38	3.36308	6104.16	10068.3	40817.4	1.32536e+06	tailing or co-elution			33	1.59062e-17	355.102	0.296774	356.106	1.27384	11.4299	33.9507
266	C12H11N5	'C12H12N5(+1)'	226.109	227.112	12.9789	3.81	3.78699	21036.6	19661.7	78324.9	1.69884e+06				44	6.7747e-16	226.109	0.299471	227.112	0.219723	12.6369	2.63513
777	C18H17NO4	'C18H18NO4(+1)'	312.123	313.126	19.4683	20.81	20.8354	56054.1	232945	2.19643e+06	3.74423e+07				381	9.58939e-17	312.123	0.305181	313.126	0.164471	18.8378	3.23848
22	C19H20N2O2	'C19H21N2O2(+1)'	309.16	310.163	20.5499	4.45	4.42928	3745.41	16848.1	106931	2.13633e+06	tailing or co-elution			66	4.361e-16	309.16	0.309346	310.163	0.518071	18.7763	8.63079
129	C19H17N5O2	'C19H18N5O2(+1)'	348.146	349.149	20.5499	0.58	0.582993	2632.07	321.422	1852.68	45530.4	below LOQ			4	1.02434e-17	348.145	0.310306	349.149	0.522159
105	C10H8F2N4O	'C10H9F2N4O(+1)'	239.074	240.077	10.8157	4.82	4.77957	2488.3	14707.8	120856	2.92385e+06	tailing or co-elution			75	8.15107e-17	239.074	0.312051	240.077	0.0217564	10.6489	1.54291
279	C20H31NO2	'C20H32NO2(+1)'	318.243	319.246	21.6315	17.79	17.9907	48528.9	213530	1.69579e+06	3.75173e+07				348	9.57925e-16	318.243	0.324099	319.246	0.248641	21.6842	0.243803
789	C11H12N2O2	'C11H13N2O2(+1)'	205.097	206.101	11.8973	0.58	0.58385	746.303	327.473	1144.69	50008.4				4	4.21043e-17	205.097	0.324906	206.101	1.44596	8.88817	25.2926
785	C21H20N4O3	'C21H21N4O3(+1)'	377.161	378.164	22.713	22.12	21.9777	55766.4	308631	2.51166e+06	5.35211e+07				406	4.21695e-17	377.161	0.327831	378.164	0.593027
752	C22H22N2O4	'C22H23N2O4(+1)'	379.165	380.169	23.7946	27.6	27.6381	111311	654620	3.6489e+06	8.22988e+07				507	6.17512e-17	379.165	0.333405	380.168	0.460692
697	C18H18N4	'C18H19N4(+1)'	291.16	292.164	19.4683	0.58	0.661313	20.4398	435.913	1939.57	40348.9	fronting			4	6.47207e-17	291.161	0.343859	292.164	0.850691	18.8384	3.23566
369	C9H7NO2	'C9H8NO2(+1)'	162.055	163.058	9.73416	3.69	3.68302	13122.1	17232.7	73252.6	1.7308e+06				41	1.76414e-16	162.055	0.349169	163.058	0.900161	8.72521	10.365
282	C15H24N2O2	'C15H25N2O2(+1)'	265.191	266.194	16.2236	0.58	0.591291	579.87	472.517	1886.63	41459.1				4	1.0671e-16	265.191	0.356247	266.195	0.879461	14.464	10.8457
368	C17H18N2O2	'C17H19N2O2(+1)'	283.144	284.147	18.3867	7.84	7.84505	15107.7	51017.7	325254	7.4574e+06				158	4.46221e-17	283.144	0.365941	284.148	0.370604	17.7118	3.67061
212	C17H18N6	'C17H19N6(+1)'	307.167	308.17	18.3867	6.39	6.29433	9793.11	28912.9	63564.6	4.48759e+06				118	1.19017e-15	307.167	0.367959	308.17	1.21934	16.3701	10.9678
211	C12H11NO	'C12H12NO(+1)'	186.091	187.095	12.9789	6.17	6.16073	12899	19456.9	192998	4.99604e+06	below LOQ			115	6.01142e-18	186.091	0.372821	187.095	1.56733	10.9862	15.353
747	C24H30O6	'C24H31O6(+1)'	415.212	416.215	25.9578	11.56	11.5717	17298.1	89023.4	685530	1.31652e+07				235	4.45207e-17	415.212	0.374515	416.215	0.393616	24.4267	5.89827
104	C20H25NO2	'C20H26NO2(+1)'	312.196	313.199	21.6315	12.8	12.8094	30144	111926	836542	1.22615e+07				254	8.44644e-17	312.196	0.377583	313.199	0.509187	20.3904	5.73726
648	C15H22N2O3	'C15H23N2O3(+1)'	279.17	280.174	16.2236	9.41	9.41509	17178.9	56677.8	467505	1.17005e+07				190	3.55776e-16	279.17	0.386458	280.174	0.835157	15.9011	1.98809
797	C9H14N4O3	'C9H15N4O3(+1)'	227.114	228.117	9.73416	10.77	10.8457	10858.1	81341.3	618325	1.13729e+07				222	2.02419e-17	227.114	0.394152	228.117	0.981425
625	C15H14N2O	'C15H15N2O(+1)'	239.118	240.121	16.2236	27.62	27.6246	74923.3	707371	4.07538e+06	8.77883e+07				508	4.45173e-16	239.118	0.394678	240.121	0.0487257	15.6113	3.77422
461	C29H31N7O	'C29H32N7O(+1)'	494.266	495.27	31.3656	18.1	18.3287	29875	172651	1.71591e+06	3.7973e+07				353	3.37516e-16	494.266	0.397967	495.265	8.57486
159	C14H10N4O5	'C14H11N4O5(+1)'	315.072	316.076	15.142	11.56	11.5665	30638	94709.7	691034	1.2916e+07	below LOQ			235	4.05621e-18	315.073	0.399459	316.076	2.14565	20.2383	33.6566
472	C17H17N3O2	'C17H18N3O2(+1)'	296.139	297.143	18.3867	3.4	3.4035	15879.3	14246.1	61896.8	1.3183e+06				34	1.51119e-16	296.139	0.412526	297.143	1.09283	17.4929	4.8612
49	C19H17NOS	'C19H18NOS(+1)'	308.11	309.114	20.5499	31.52	31.512	734649	883838	3.69631e+06	1.35176e+08	below LOQ			580	2.30948e-18	308.11	0.41254	309.114	0.324716
630	C19H20N4O2	'C19H20N4NaO2(+1)'	359.148	360.151	20.5499	28.24	28.2607	215875	461421	4.26727e+06	1.0056e+08				521	9.6037e-17	359.148	0.424578	360.151	1.45619	12.8715	37.3648
562	C17H12BrFN2O3	'C17H13BrFN2O3(+1)'	391.009	393.007	97.2776	20.82	20.8417	62650.4	258630	2.24427e+06	4.5507e+07				381	1.46054e-17	391.009	0.428908	393.007	0.257859	94.2992	3.0617
182	C18H20N2O2S	'C18H21N2O2S(+1)'	329.132	330.135	19.4683	31.65	31.6631	347466	1.23559e+06	5.38499e+06	1.14827e+08				583	1.82052e-15	329.132	0.435284	330.135	0.529186	20.2923	4.23224
638	C14H16N2O2S	'C14H17N2O2S(+1)'	277.101	278.104	15.142	12.81	12.7867	19091.6	74545.1	677462	3.30306e+06				254	2.8955e-17	277.101	0.437395	278.104	1.33258	13.189	12.8982
692	C28H34N2O	'C28H35N2O(+1)'	415.274	416.278	30.284	18.8	18.6729	20911.7	199441	1.77665e+06	3.57711e+07				359	4.8816e-16	415.275	0.441614	416.278	0.216855	31.6864	4.63073
508	C17H13ClN4	'C17H14ClN4(+1)'	309.09	311.087	31.9958	31.27	31.2489	370967	761630	3.0231e+06	1.33318e+08				573	3.01143e-16	309.09	0.442696	311.087	0.567026	30.2778	5.36949
521	C18H17F2N3O2	'C18H18F2N3O2(+1)'	346.136	347.14	19.4683	25.73	25.7332	115979	577479	3.53534e+06	7.64599e+07				467	3.66101e-16	346.136	0.450369	347.14	0.345185	18.4974	4.98714
714	C24H29N3O2	'C24H30N3O2(+1)'	392.233	393.237	25.9578	8.94	8.8022	13055.1	20472	406199	8.43907e+06				178	1.34397e-16	392.233	0.454641	393.237	0.78708	26.5539	2.29669
637	C16H13F3N4O	'C16H14F3N4O(+1)'	335.111	336.115	17.3052	20.4	20.3927	59891.8	232279	2.08406e+06	4.91392e+07				378	1.71532e-16	335.112	0.454896	336.115	0.987724	16.5814	4.18225
733	C20H23N	'C20H24N(+1)'	278.19	279.194	21.6315	12.33	12.497	16407.3	101450	824440	1.86108e+07				248	5.43046e-16	278.19	0.461415	279.194	0.738705	21.6543	0.105816
499	C18H21F3N6O2	'C18H22F3N6O2(+1)'	411.175	412.178	19.4683	4.97	4.95074	10680.4	27573.8	132533	2.83988e+06				80	8.00193e-16	411.175	0.464016	412.179	1.42687	18.7375	3.75369
35	C18H14Cl4N2O	'C18H15Cl4N2O(+1)'	416.99	414.993	78.1353	24.69	24.8016	285598	657533	3.30545e+06	8.14137e+07				447	6.75849e-17	416.991	0.467204	414.994	0.63723	78.9456	1.03709
186	C17H25N3O2	'C17H26N3O2(+1)'	304.202	305.205	18.3867	0.58	0.588085	943.822	474.649	1850.35	32352.1				4	1.08259e-16	304.202	0.470641	305.205	0.500295	16.1662	12.0771
759	C18H23NO3	'C18H24NO3(+1)'	302.175	303.178	19.4683	0.58	0.585176	1660.49	391.117	1870.24	36566				4	4.24704e-17	302.175	0.473377	303.178	0.182673	12.2267	37.1967
322	C11H11Cl2N	'C11H12Cl2N(+1)'	228.034	230.031	63.9915	6.03	6.08447	10119.8	32740.9	198292	4.70037e+06				112	1.25446e-16	228.034	0.47825	230.031	0.650309	64.1094	0.184237
235	C7H15NO2	'C7H16NO2(+1)'	146.118	147.121	7.57101	0.58	0.616379	50.2502	424.544	1867.08	37106				4	8.00631e-16	146.118	0.483009	147.121	0.101515	6.90227	8.8329
617	C23H18N4O3	'C23H19N4O3(+1)'	399.145	400.149	24.8762	4.63	4.63458	17058.1	22459.7	59960.6	2.44516e+06				70	3.05904e-16	399.145	0.484845	400.149	0.943563	23.9221	3.83538
778	C21H23N3O5	'C21H24N3O5(+1)'	398.171	399.174	22.713	0.58	0.599061	368.258	433.829	1802.2	16672.7				4	5.07491e-17	398.171	0.484886	399.175	1.74575	17.8505	21.4087
579	C20H23ClFNO	'C20H24ClFNO(+1)'	348.152	350.15	31.9958	13.39	13.5636	27362.3	127298	960923	2.02319e+07				272	2.36831e-16	348.153	0.485597	350.15	0.490586	32.7113	2.23639
620	C24H18F3N3O4	'C24H19F3N3O4(+1)'	470.132	471.136	25.9578	15.75	15.9038	34737.4	172325	1.3247e+06	3.26034e+07				317	9.3386e-16	470.132	0.487676	471.136	0.0691784	27.5995	6.32482
629	C23H28N4O2	'C23H29N4O2(+1)'	393.228	394.232	24.8762	12.79	12.9294	28339	128354	873955	1.77592e+07				257	4.29147e-16	393.229	0.489024	394.232	0.997239	24.4863	1.56736
694	C12H15N3O2	'C12H16N3O2(+1)'	234.124	235.127	12.9789	0.58	0.589552	691.127	406.78	1888.83	40596.2				4	5.11238e-17	234.124	0.491974	235.127	0.556905	8.19814	36.8347
729	C29H27F3N6O	'C29H28F3N6O(+1)'	533.227	534.23	31.3656	18.22	18.3809	20309.8	248288	1.77236e+06	3.68816e+07				354	2.86038e-16	533.227	0.494365	534.231	0.30983	32.1924	2.63588
713	C20H22F3N5O	'C20H23F3N5O(+1)'	406.185	407.188	21.6315	4.34	4.34603	6473.08	12535.3	60854.7	748916				62	1.0088e-16	406.185	0.499493	407.189	1.93981	19.8532	8.22062
598	C20H31N3O2S2	'C20H32N3O2S2(+1)'	410.193	411.196	21.6315	32.46	32.4619	210666	1.41301e+06	5.73497e+06	1.31913e+08				605	7.48198e-16	410.193	0.50038	411.197	0.862335	22.4236	3.66205
628	C18H16N2OS	'C18H17N2OS(+1)'	309.106	310.109	19.4683	30.76	30.7745	375062	960994	5.10696e+06	1.10899e+08				563	6.85037e-16	309.106	0.503006	310.109	0.590198	20.3747	4.65576
270	C15H10O2	'C15H11O2(+1)'	223.075	224.079	16.2236	20.79	20.8121	26296.1	201970	2.00832e+06	2.29355e+07				380	9.18085e-17	223.075	0.504943	224.079	0.907215	16.8549	3.8913
336	C14H17IN4O2	'C14H18IN4O2(+1)'	401.047	402.05	15.142	8.94	9.02757	16965.5	77120.6	435282	9.41927e+06				184	1.98586e-16	401.047	0.50521	402.051	1.19218	14.0118	7.46395
287	C24H27FN2O2	'C24H28FN2O2(+1)'	395.213	396.216	25.9578	10.75	10.8898	15863.5	80204.4	619078	1.40868e+07				223	4.64292e-16	395.213	0.506655	396.216	0.430327	26.6525	2.67655
751	C17H25N3O2	'C17H26N3O2(+1)'	304.202	305.205	18.3867	3.28	3.20641	192.994	4629.5	57454	807140				31	9.09907e-17	304.202	0.507348	305.206	1.18641	18.1973	1.03047
401	C14H16N2O	'C14H17N2O(+1)'	229.134	230.137	15.142	3.62	3.61013	2947.64	16017.5	71224.1	1.92047e+06	tailing or co-elution			39	8.56062e-17	229.134	0.509828	230.137	0.275133	15.9552	5.37035
356	C30H26F2N4O5	'C30H27F2N4O5(+1)'	561.194	562.198	32.4472	24.52	24.6055	219773	653423	3.28127e+06	6.962e+07				441	8.20628e-16	561.195	0.509951	562.198	0.0208222	34.6668	6.84062
119	C19H21N3O	'C19H22N3O(+1)'	308.176	309.179	20.5499	3.73	3.66289	1875.33	9820.57	72134.1	1.50251e+06	tailing or co-elution			41	8.66834e-17	308.176	0.510124	309.179	0.976841	19.4515	5.34514
89	C17H19N3	'C17H20N3(+1)'	266.165	267.169	18.3867	6.45	6.53173	6084.97	10066.8	224412	4.9141e+06				127	7.87566e-17	266.165	0.512621	267.169	0.329834	17.6895	3.79204
433	C20H24O6	'C20H25O6(+1)'	361.165	362.168	21.6315	8.58	8.44956	13105.9	19896.1	315390	2.48015e+06	below LOQ			172	2.37303e-18	361.165	0.514512	362.168	0.939852	25.7948	19.2466
117	C14H23NO	'C14H24NO(+1)'	222.185	223.189	15.142	4.12	4.10866	3029.55	18052	92076.4	2.45722e+06	tailing or co-elution			57	4.72807e-16	222.185	0.515238	223.189	0.0675595	15.0403	0.67207
602	C18H22N2O	'C18H23N2O(+1)'	283.18	284.184	19.4683	10.22	10.3606	26481.2	87988.1	557929	9.1985e+06				213	3.3058e-16	283.181	0.520037	284.184	0.257904	19.8608	2.01611
250	C21H31N3O5	'C21H32N3O5(+1)'	406.234	407.237	22.713	3.35	3.36761	7381.79	10845.3	55109.5	1.37305e+06				33	1.06212e-15	406.234	0.520314	407.237	0.776763	22.1022	2.6892
605	C16H15NO7S	'C16H16NO7S(+1)'	366.064	367.068	17.3052	16.14	16.23	41012.7	147716	1.2692e+06	1.16096e+07	bellow LOQ			322	3.25171e-18	366.064	0.520794	367.068	1.67351	16.5676	4.26228
304	C23H23O2N5	'C23H24N5O2(+1)'	402.192	403.196	24.8762	26.24	26.2412	146266	628658	3.67615e+06	8.63567e+07				478	8.05921e-16	402.193	0.522201	403.196	0.138066	24.9692	0.373742
687	C19H23N7O2	'C19H24N7O2(+1)'	382.199	383.202	20.5499	3.38	3.38963	17712.8	12248.5	28786.3	1.3309e+06				33	5.88351e-17	382.199	0.522662	383.203	1.95224	23.5869	14.779
258	C13H15NO3	'C13H16NO3(+1)'	234.112	235.116	14.0604	11.21	11.2194	15772	87636.1	651998	1.1266e+07				229	8.62705e-17	234.113	0.525508	235.116	0.541785	13.612	3.18942
284	C22H16N4O3	'C22H17N4O3(+1)'	385.13	386.133	23.7946	4.47	4.46673	20291.5	21396.6	107978	2.2137e+06				66	8.18441e-17	385.13	0.525617	386.133	1.18845	23.7407	0.226474
513	C21H28N6O2	'C21H29N6O2(+1)'	397.235	398.238	22.713	4.38	4.37681	30099.1	22041.2	101975	2.82788e+06				63	3.33922e-16	397.235	0.529567	398.239	1.74234	21.427	5.66216
100	C18H18ClNO5	'C18H19ClNO5(+1)'	364.095	366.092	31.9958	26.39	26.3345	112829	620194	3.39129e+06	8.18105e+07				481	4.34632e-16	364.095	0.533007	366.092	0.523719	31.2259	2.40621
804	C18H22N2O	'C18H23N2O(+1)'	283.18	284.184	19.4683	9.6	9.73175	27832.4	76976.4	504917	1.17174e+07				197	1.98942e-16	283.181	0.539876	284.184	0.625835	19.2463	1.14023
283	C15H24N2O	'C15H25N2O(+1)'	249.196	250.199	16.2236	0.58	0.596731	245.999	455.286	1889.99	38524.7				4	1.12588e-16	249.196	0.541026	250.2	0.51799	16.563	2.09233
618	C18H17N5O3	'C18H18N5O3(+1)'	352.14	353.144	19.4683	3.73	3.71441	11494.4	18122.2	75162.5	1.56995e+06				41	1.11411e-16	352.141	0.544229	353.144	1.54664	18.591	4.50647
540	C16H14IN3O2	'C16H15IN3O2(+1)'	408.02	409.024	17.3052	9.1	9.17375	10160.6	69280.7	445787	1.20295e+07				186	5.58739e-16	408.021	0.545981	409.024	0.906579	17.5006	1.12948
226	C12H17NO	'C12H18NO(+1)'	192.138	193.142	12.9789	13.76	13.7715	13873.2	104547	975349	2.24814e+07				277	5.71824e-16	192.138	0.548671	193.142	0.734838	12.8487	1.00313
397	C18H21N3O2	'C18H22N3O2(+1)'	312.171	313.174	19.4683	4.9	4.75258	16667.4	25642	94767.7	2.93054e+06				74	3.1578e-16	312.171	0.550149	313.174	0.804281	17.7772	8.68633
578	C13H20Cl2N2	'C13H21Cl2N2(+1)'	275.108	277.105	63.9915	3.54	3.55645	1796.66	3860.47	65956.7	1.44153e+06				38	1.99577e-16	275.108	0.552143	277.105	1.01302	64.1015	0.171884
682	C23H25N3O3S	'C23H26N3O3S(+1)'	424.169	425.172	24.8762	16.31	16.1558	42524.5	175589	1.35446e+06	2.93109e+07				320	2.81604e-16	424.169	0.552359	425.172	0.0825912	26.5538	6.74387
152	C6H13N5O	'C6H14N5O(+1)'	172.119	173.123	6.48944	0.58	0.630374	48.5477	448.425	1788.05	45173.9	fronting or co-elution			4	6.16491e-16	172.119	0.558674	173.123	0.0667461	5.63679	13.1391
126	C20H25NO3	'C20H26NO3(+1)'	328.191	329.194	21.6315	6.35	6.39695	7255.67	31891.3	217926	4.98513e+06				124	6.69159e-16	328.191	0.559283	329.194	0.566642	21.8761	1.13098
385	C20H21N5O4	'C20H22N5O4(+1)'	396.167	397.17	21.6315	6.19	6.22516	14549.9	38848.3	207648	4.418e+06				116	1.40183e-16	396.167	0.559318	397.17	1.27353	21.1822	2.07707
526	C13H9Cl2N5	'C13H10Cl2N5(+1)'	306.031	308.028	63.9915	7.81	7.58904	8610.29	47814.3	305321	8.24187e+06				150	6.79315e-17	306.031	0.560941	308.028	0.574597	66.2679	3.55726
790	C26H24ClN3O3	'C26H25ClN3O3(+1)'	462.158	464.155	31.9958	14.49	14.6576	40738.8	169431	1.11746e+06	2.47542e+07				293	1.56281e-17	462.158	0.563097	464.155	0.0368972	30.1	5.92497
192	C15H9FN2O3	'C15H10FN2O3(+1)'	285.067	286.07	16.2236	24.55	24.584	31004.1	465066	3.04733e+06	4.00074e+07				440	5.7408e-17	285.067	0.566593	286.07	0.283381	15.7912	2.66489
111	C20H29FO3	'C20H30FO3(+1)'	337.217	338.221	21.6315	12.84	12.8528	25472.1	83695.7	871119	2.45058e+07				255	7.72506e-17	337.218	0.566741	338.221	0.585081	20.6461	4.55528
775	C25H27NO2	'C25H28NO2(+1)'	374.211	375.215	27.0393	18.48	18.6554	83436.7	268636	1.83332e+06	4.04257e+07				360	2.14502e-16	374.212	0.571662	375.215	1.19593	26.9746	0.239398
525	C19H18N2O5S2	'C19H19N2O5S2(+1)'	419.073	420.076	20.5499	28.31	28.3127	329808	785562	4.06403e+06	9.6572e+07				522	1.9339e-16	419.073	0.57169	420.076	0.1724	21.2539	3.42576
329	C26H36N6O3	'C26H37N6O3(+1)'	481.292	482.296	28.1209	4.56	4.49105	20676.9	25482	107392	2.29234e+06				67	7.93968e-17	481.292	0.573325	482.296	1.2121	25.893	7.92252
255	C16H20N6O	'C16H21N6O(+1)'	313.177	314.18	17.3052	3.43	3.4156	8706.42	13480.1	62903.6	1.41524e+06				34	1.14441e-16	313.177	0.578403	314.181	1.37532	16.0904	7.01953
774	C17H17N3O2	'C17H18N3O2(+1)'	296.139	297.143	18.3867	0.59	0.585694	2264.73	498.448	1878.11	40772.7				4	3.66059e-17	296.14	0.578827	297.143	1.14073	17.2659	6.09564
772	C18H21N3O2	'C18H22N3O2(+1)'	312.171	313.174	19.4683	15.34	15.8712	29683.7	101860	1.1087e+06	2.45123e+07				305	1.12025e-17	312.171	0.579641	313.174	0.354747	19.3864	0.420716
143	C19H22N2O	'C19H23N2O(+1)'	295.18	296.184	20.5499	5.2	5.20978	2306.52	25313.9	143601	3.22951e+06	tailing or co-elution			88	3.86282e-16	295.181	0.591753	296.184	0.993885	19.2802	6.17839
294	C26H26F3N7O2	'C26H27F3N7O2(+1)'	526.217	527.221	28.1209	23.05	23.0991	55899	298058	2.76686e+06	6.85733e+07				422	8.8315e-17	526.218	0.593129	527.22	0.343968	30.2235	7.477
792	C16H10N2O2	'C16H11N2O2(+1)'	263.082	264.085	17.3052	10.4	10.4013	35004.1	88445.1	572567	1.21025e+07				214	6.70393e-18	263.082	0.59769	264.085	0.417531	19.0781	10.2451
571	C21H27N3O3	'C21H28N3O3(+1)'	370.213	371.216	22.713	14.09	14.2209	27674.5	139109	1.05922e+06	2.71122e+07				283	8.39438e-16	370.213	0.59854	371.216	0.042541	24.2611	6.81578
836	C24H26BrN3O3	'C24H27BrN3O3(+1)'	484.123	486.121	97.2776	11.84	11.9632	50106.5	121927	762467	1.67957e+07	bellow LOQ			241	4.12246e-18	484.123	0.603711	486.12	1.77191
490	C22H21NO3	'C22H22NO3(+1)'	348.159	349.163	23.7946	26.5	26.2962	188239	622278	3.67192e+06	7.56472e+07				480	7.18848e-16	348.16	0.60969	349.163	1.13889	23.5536	1.01303
145	C15H17ClN4	'C15H18ClN4(+1)'	289.121	291.118	31.9958	25.17	25.1767	90543.8	539133	3.35909e+06	7.21049e+07				456	1.67077e-16	289.122	0.60975	291.119	0.146715	31.9065	0.279023
218	C15H21N3O2S	'C15H22N3O2S(+1)'	308.143	309.146	16.2236	3.94	3.91735	8014.93	16975.4	83484.3	1.74249e+06	tailing or co-elution			50	2.57685e-16	308.143	0.611265	309.147	1.74983	14.5992	10.0127
77	C14H21N3O3S	'C14H22N3O3S(+1)'	312.138	313.141	15.142	15.92	15.8722	27776.2	102055	1.20363e+06	2.44523e+07				316	1.00235e-16	312.137	0.611539	313.141	0.368913	14.3643	5.13612
16	C23H20N6O	'C23H21N6O(+1)'	397.177	398.18	24.8762	4.69	4.55374	14477.7	25551	110225	2.4544e+06				68	2.79628e-16	397.177	0.614628	398.181	1.54218	23.5685	5.25658
409	C21H23N3O5	'C21H24N3O5(+1)'	398.171	399.174	22.713	3.55	3.55293	8644.86	14120.5	39467.7	1.47628e+06				38	1.2974e-16	398.171	0.61641	399.175	1.10867	22.7379	0.109613
153	C22H29N3O4S	'C22H30N3O4S(+1)'	432.195	433.199	23.7946	3.67	3.65696	3675.24	6969	37244.3	1.53936e+06	below LOQ			40	9.55916e-18	432.195	0.631082	433.199	1.28735	22.3971	5.87314
166	C19H29NO5	'C19H30NO5(+1)'	352.212	353.215	20.5499	14.45	14.6174	25175.7	161678	1.01071e+06	2.52417e+07				292	4.8989e-16	352.212	0.631651	353.215	0.684106	21.1632	2.98454
26	C22H21N3O3S	'C22H22N3O3S(+1)'	408.138	409.141	23.7946	26.89	26.8916	163989	259488	3.86559e+06	8.48422e+07	co-elution			493	2.36623e-16	408.138	0.633676	409.141	0.711433	24.0668	1.14396
25	C25H27NO2	'C25H28NO2(+1)'	374.211	375.215	27.0393	19.36	19.5584	72385.8	290302	2.01445e+06	4.39743e+07				369	1.9716e-16	374.212	0.634172	375.215	1.0795	27.2729	0.864009
84	C19H28N2O4	'C19H29N2O4(+1)'	349.212	350.216	20.5499	3.68	3.64877	1723.25	15071.5	65925.7	1.58662e+06				41	1.09033e-16	349.212	0.636791	350.216	1.82092	19.5727	4.75539
614	C23H25NO	'C23H26NO(+1)'	332.201	333.204	24.8762	13.71	13.8942	54653.7	138365	871966	1.12402e+07				279	1.30797e-18	332.201	0.63772	333.204	0.297176	32.124	29.1357
248	C12H12N2O3	'C12H13N2O3(+1)'	233.092	234.095	12.9789	9.2	9.22639	6641.6	32370.3	438354	7.4189e+06				187	2.27459e-16	233.092	0.639331	234.095	0.087928	12.4782	3.85782
56	C21H26N2O3	'C21H27N2O3(+1)'	355.202	356.205	22.713	4.37	4.35366	2392.7	22224.7	105891	2.21965e+06	tailing or co-elution			64	9.16038e-17	355.202	0.63971	356.205	0.953709	22.0434	2.94812
269	C25H32N2O6	'C25H33N2O6(+1)'	457.233	458.237	27.0393	8.6	8.68516	13127.1	52619.1	384401	7.3414e+06				175	7.36057e-16	457.234	0.641173	458.237	1.00981	26.9992	0.148359
394	C12H17N3O3S	'C12H18N3O3S(+1)'	284.106	285.11	12.9789	4.03	4.00408	1892.42	19292.7	70949.2	307520	tailing or co-elution			55	6.73177e-17	284.107	0.641622	285.11	2.03137	13.3867	3.14211
375	C22H29N7O	'C22H30N7O(+1)'	408.251	409.254	23.7946	10.19	10.2196	29096.6	96407.5	558679	1.23024e+07				210	1.2694e-16	408.251	0.646679	409.255	1.94859	22.7721	4.29731
442	C9H9N3O2	'C9H10N3O2(+1)'	192.077	193.08	9.73416	3.32	3.31133	2001.69	4798.37	35777.5	1.26447e+06	tailing			31	2.71012e-16	192.077	0.652626	193.08	1.15452	9.26018	4.86926
32	C18H34N2O6S	'C18H35N2O6S(+1)'	407.221	408.224	19.4683	3.35	3.3533	8881.05	14706.7	54480.1	377299				33	7.98955e-16	407.221	0.652862	408.225	0.502492	19.9638	2.54499
477	C16H14N2O3	'C16H15N2O3(+1)'	283.108	284.111	17.3052	20.88	20.9355	34994.1	244947	2.239e+06	4.18818e+07				383	7.89473e-17	283.108	0.654946	284.111	1.03235	16.1085	6.91483
439	C18H11F3N2O	'C18H12F3N2O(+1)'	329.09	330.093	19.4683	25.7	25.5396	80985.4	454808	3.02246e+06	7.22236e+07	below LOQ			463	2.69505e-16	329.09	0.655295	330.093	0.690832	19.0857	1.96543
168	C15H14N2O4S	'C15H15N2O4S(+1)'	319.075	320.078	16.2236	7.95	7.93448	12549.7	42983.9	328261	6.22672e+06				160	1.8249e-17	319.075	0.656217	320.078	0.676123	17.5636	8.2598
834	C15H15NO2	'C15H16NO2(+1)'	242.118	243.121	16.2236	25.26	25.2661	170244	524021	3.31369e+06	7.17295e+07	bellow LOQ			458	9.29377e-19	242.117	0.657608	243.121	1.63158	11.4231	29.5896
121	C15H13NO3	'C15H14NO3(+1)'	256.097	257.1	16.2236	15.09	15.0928	31511.8	140574	1.17844e+06	2.38393e+07				302	7.51566e-17	256.097	0.664836	257.1	0.61748	15.0979	6.93862
163	C24H30O6	'C24H31O6(+1)'	415.212	416.215	25.9578	26.96	26.9739	207042	668964	3.8775e+06	8.19245e+07				495	3.44928e-16	415.212	0.669278	416.215	0.654709	26.1549	0.759642
596	C20H21N3O2	'C20H22N3O2(+1)'	336.171	337.174	21.6315	7.3	7.35	9107.82	44215	285792	6.18474e+06				146	9.79135e-16	336.171	0.669713	337.174	0.383449	21.5296	0.470742
735	C18H26ClN3O3	'C18H27ClN3O3(+1)'	368.174	370.171	31.9958	0.58	0.588301	1332.35	491.809	1888.56	40818.6				4	2.82896e-17	368.174	0.670537	370.171	0.994584	28.1346	12.0677
86	C21H35NO	'C21H36NO(+1)'	318.279	319.283	22.713	21.55	21.7409	92951.5	273829	2.32127e+06	3.05654e+07	co-elution			400	3.46514e-16	318.279	0.673451	319.283	0.502917	23.7167	4.41891
755	C13H16N4O	'C13H17N4O(+1)'	245.14	246.143	14.0604	4.66	4.65502	5661.46	25506.3	113987	1.7333e+06				70	1.17692e-16	245.14	0.677839	246.143	1.0577
387	C17H18N2	'C17H19N2(+1)'	251.154	252.158	18.3867	9.79	9.84604	15918.8	81283.8	516681	1.19541e+07				199	6.88961e-16	251.154	0.681625	252.158	0.390159	17.9771	2.22774
106	C19H30O3	'C19H31O3(+1)'	307.227	308.23	20.5499	17.26	17.2757	40994	181400	1.54257e+06	3.13592e+07				334	2.62685e-17	307.227	0.68215	308.23	0.36405	20.4949	0.2677
17	C27H27N5O2	'C27H28N5O2(+1)'	454.224	455.227	29.2025	3.35	3.35685	17442.8	15754.4	61339.7	1.53366e+06				33	1.60949e-17	454.224	0.684514	455.228	1.50369	24.5304	15.9988
494	C24H23N5OS	'C24H24N5OS(+1)'	430.17	431.173	25.9578	30.22	30.1864	192282	890752	4.8987e+06	1.06852e+08				553	7.03961e-16	430.17	0.69239	431.173	0.483274	27.7537	6.91887
739	C19H17N5O2	'C19H18N5O2(+1)'	348.146	349.149	20.5499	3.29	3.29751	46611.2	15823.2	59433.2	1.3012e+06	bellow LOQ			31	5.86162e-18	348.146	0.693329	349.149	1.62861	12.5753	38.8058
149	C20H21FN2O	'C20H22FN2O(+1)'	325.171	326.174	21.6315	8.36	8.44481	10928.4	50861.4	357320	4.28691e+06				170	3.48427e-16	325.171	0.695852	326.175	0.562064	21.4721	0.736495
201	C9H14N4O3	'C9H15N4O3(+1)'	227.114	228.117	9.73416	0.61	0.617422	210.847	391.161	1986.29	38390.5	below LOQ			4	2.60329e-17	227.114	0.696903	228.117	1.00865
164	C17H14Cl2F2N2O3	'C17H15Cl2F2N2O3(+1)'	403.042	405.039	63.9915	27.35	27.3485	238124	779814	3.77165e+06	9.46459e+07				501	2.58598e-16	403.043	0.698376	405.04	0.547512	62.0272	3.06965
608	C16H14N2O4	'C16H15N2O4(+1)'	299.103	300.106	17.3052	23.11	23.1157	37245.6	265260	2.69508e+06	5.16024e+07				422	1.55046e-17	299.102	0.700309	300.106	0.490611	16.5039	4.63017
504	C19H20ClN3	'C19H21ClN3(+1)'	326.142	328.139	31.9958	9.89	10.0395	14819.5	80840.7	532181	1.25386e+07				205	5.87041e-16	326.142	0.702885	328.139	0.494527	32.5278	1.66273
205	C18H22N2	'C18H23N2(+1)'	267.186	268.189	19.4683	7.8	7.86225	10368.8	48736	326640	6.99007e+06				158	3.91337e-16	267.186	0.704404	268.189	0.457152	18.9238	2.79694
619	C11H14N4S	'C11H15N4S(+1)'	235.101	236.105	11.8973	5.32	5.14289	7676.73	12435.2	140010	2.51794e+06	bellow LOQ			85	6.73481e-18	235.101	0.704837	236.105	3.20224	8.11185	31.8177
3	C14H17N3O2S	'C14H18N3O2S(+1)'	292.111	293.115	15.142	3.01	3.06986	182.796	9102.24	22001.4	1.29881e+06	tailing below LOQ			30	2.11979e-17	292.112	0.708586	293.115	0.777794	15.043	0.653702
740	C14H17N3O2S	'C14H18N3O2S(+1)'	292.111	293.115	15.142	3.28	3.07693	208.487	9102.24	22001.4	1.29881e+06	bellow LOQ			30	2.11979e-17	292.112	0.708586	293.115	0.777794	15.043	0.653702
107	C19H20N2O3	'C19H21N2O3(+1)'	325.155	326.158	20.5499	4.3	4.20464	828.045	17786.5	82911.8	2.251e+06	tailing or co-elution			62	6.21031e-17	325.155	0.709329	326.158	0.953022	20.2734	1.34532
313	C25H34FN3O2	'C25H35FN3O2(+1)'	428.271	429.274	27.0393	18.64	18.8284	51876.3	230365	1.8556e+06	5.14004e+07				362	3.33657e-16	428.271	0.70955	429.274	0.0741879	28.528	5.50573
352	C15H18N2	'C15H19N2(+1)'	227.154	228.158	16.2236	5.14	5.15978	3162.53	26476.3	144104	3.39158e+06	tailing or co-elution			86	9.42639e-16	227.154	0.711077	228.158	0.392254	15.7931	2.65361
410	C18H19F3N6O	'C18H20F3N6O(+1)'	393.165	394.168	19.4683	4.69	4.70379	8133.28	15152.5	120320	2.56284e+06				72	7.59529e-16	393.165	0.722346	394.168	1.56367	18.3602	5.69161
27	C19H24N2S	'C19H25N2S(+1)'	313.173	314.177	20.5499	12.3	12.4545	38147.5	120237	817393	1.68652e+07				247	1.38714e-16	313.174	0.723439	314.177	0.937479	19.714	4.06768
492	C26H24ClN3O3	'C26H25ClN3O3(+1)'	462.158	464.155	31.9958	7.87	7.99542	9376.36	58256.9	337714	6.84238e+06				161	4.57139e-17	462.158	0.72353	464.155	0.105557	31.7177	0.868962
640	C17H15N5O	'C17H16N5O(+1)'	306.135	307.138	18.3867	6.52	6.36873	13224.1	43394.2	216071	4.20497e+06				122	5.99003e-16	306.135	0.724744	307.139	2.29487	16.4867	10.3339
219	C22H18FN7O	'C22H19FN7O(+1)'	416.163	417.166	23.7946	9.12	8.97994	9562.14	27706.7	430475	9.61932e+06				182	1.70879e-16	416.163	0.725307	417.167	1.14688	23.4431	1.47725
573	C16H14BrN3O2	'C16H15BrN3O2(+1)'	360.034	362.032	97.2776	7.89	7.95485	9891.23	55589.1	335415	8.46126e+06				160	6.00434e-16	360.034	0.727905	362.032	0.424751	94.554	2.79981
165	C19H27N5O5	'C19H28N5O5(+1)'	406.209	407.212	20.5499	3.79	3.77776	3959.96	11020.3	72215	2.17241e+06	tailing or co-elution			45	1.39467e-16	406.209	0.728515	407.212	1.25095	20.9589	1.99041
59	C18H19ClN4	'C18H20ClN4(+1)'	327.137	329.134	31.9958	5.16	5.08372	11296.8	27839.8	127098	2.16e+06				84	1.56377e-16	327.137	0.731235	329.134	0.757204	31.09	2.83107
221	C22H28FO5	'C22H29FO5(+1)'	392.199	393.203	23.7946	21.68	21.6967	35256.8	243142	1.8317e+06	1.26098e+07	below LOQ			397	5.61762e-18	392.2	0.731681	393.204	3.89277	24.8636	4.49282
37	C16H18FN3O3	'C16H19FN3O3(+1)'	320.14	321.144	17.3052	3.46	3.45708	8002.7	11026.7	57972.3	1.72991e+06				35	6.19018e-17	320.141	0.733502	321.144	1.11353	15.4046	10.9826
818	C12H11NO3	'C12H12NO3(+1)'	218.081	219.085	12.9789	6.54	6.51744	5494	32927.3	224716	4.65724e+06				127	7.89327e-17	218.081	0.738175	219.085	0.24173	12.7163	2.02268
259	C21H21ClN4OS	'C21H22ClN4OS(+1)'	413.12	415.117	31.9958	7.33	7.40246	14986.7	47046.1	292889	7.4136e+06				147	8.40149e-17	413.12	0.741988	415.116	0.711079	35.1928	9.99197
732	C18H34N2O6S	'C18H35N2O6S(+1)'	407.221	408.224	19.4683	0.58	0.629561	62.2321	253.939	434.721	52233.3				4	1.80728e-16	407.221	0.743708	408.225	0.674434	19.8183	1.79785
767	C15H15N7O	'C15H16N7O(+1)'	310.141	311.144	16.2236	4.1	4.06591	6153.09	18938	75911.4	1.89601e+06				55	2.0092e-16	310.141	0.745888	311.145	1.94449	14.2293	12.2926
567	C19H21F3N6	'C19H22F3N6(+1)'	391.185	392.189	20.5499	4.57	4.51643	10974.7	22653.3	75181.9	750175				67	2.91259e-16	391.186	0.752045	392.189	1.0285	19.4468	5.36804
278	C22H31N3O3	'C22H32N3O3(+1)'	386.244	387.247	23.7946	7.77	7.85477	8367.22	36874.7	318217	6.45782e+06				158	2.93205e-16	386.244	0.75264	387.247	0.40375	23.1323	2.78345
580	C21H21N5	'C21H22N5(+1)'	344.187	345.19	22.713	4.75	4.76463	8613.48	25990.7	121683	2.69074e+06				74	1.43796e-15	344.187	0.753859	345.191	2.14369	21.9919	3.1751
480	C20H21N5O6	'C20H22N5O6(+1)'	428.156	429.16	21.6315	3.59	3.55854	2830.41	10161	69303.4	1.94744e+06				38	3.98927e-17	428.157	0.755337	429.16	1.31059	25.0862	15.9709
53	C19H22N2	'C19H23N2(+1)'	279.186	280.189	20.5499	5.06	4.98545	3292.27	21035.7	132525	2.93458e+06				81	1.79054e-15	279.186	0.758657	280.189	1.28833	19.6809	4.22852
128	C11H21N	'C11H22N(+1)'	168.175	169.178	11.8973	3.7	3.6904	6872.55	13987.9	73380.2	1.51543e+06	tailing or co-elution			41	3.06168e-16	168.175	0.762266	169.178	0.727797	10.72	9.89559
585	C16H13ClFN3O2	'C16H14ClFN3O2(+1)'	334.075	336.072	31.9958	6.84	6.89495	9387.36	39889.4	245427	5.4394e+06				136	5.25776e-16	334.076	0.764478	336.073	0.492397	30.2823	5.35529
64	C20H21ClO4	'C20H22ClO4(+1)'	361.12	363.117	31.9958	31.69	31.6956	1.69774e+06	1.22618e+06	5.31489e+06	1.19459e+08				584	3.29571e-17	361.12	0.767753	363.117	0.0368216	31.1952	2.50208
756	C10H17NOS	'C10H18NOS(+1)'	200.11	201.114	10.8157	0.58	0.590762	551.076	473.959	1847.6	25836.6				4	9.661e-17	200.111	0.767998	201.114	0.980183	9.09984	15.8648
446	C24H26N4O4	'C24H27N4O4(+1)'	435.203	436.206	25.9578	7.83	7.94262	4159.74	60763.6	334198	8.29508e+06				159	6.91123e-16	435.203	0.769188	436.206	0.254308	25.3264	2.43214
321	C26H40N4	'C26H41N4(+1)'	409.333	410.336	28.1209	3.58	3.62206	1288.56	16894.9	69848.1	1.84647e+06				38	2.44373e-17	409.333	0.770575	410.336	1.33087	29.4213	4.62449
384	C19H12F4N4O2	'C19H13F4N4O2(+1)'	405.097	406.1	20.5499	8.19	8.1693	13322.8	43800	350796	9.28188e+06				165	2.71579e-16	405.097	0.772654	406.101	1.19843	20.7466	0.957446
154	C24H34O4	'C24H35O4(+1)'	387.253	388.256	25.9578	28.93	28.9397	168111	858885	4.49479e+06	1.22403e+08				533	1.93932e-16	387.253	0.773046	388.257	0.928887	26.325	1.41476
204	C24H23N5O	'C24H24N5O(+1)'	398.198	399.201	25.9578	10.71	10.7089	19246.6	76672.7	606140	1.49785e+07				219	5.30043e-16	398.198	0.776822	399.201	0.436325	26.353	1.52276
686	C29H23N5O3S	'C29H24N5O3S(+1)'	522.159	523.163	31.3656	23.31	23.0994	46820.5	288903	2.71825e+06	6.0593e+07				422	2.69272e-16	522.16	0.78179	523.163	0.0221238	33.7261	7.52566
296	C14H10F3NO5	'C14H11F3NO5(+1)'	330.058	331.062	15.142	25.48	25.537	100625	414670	1.35674e+06	6.09118e+07				461	2.54189e-18	330.059	0.782232	331.065	10.9123
835	C15H15NO2	'C15H16NO2(+1)'	242.118	243.121	16.2236	26.45	26.4591	275979	627712	3.74427e+06	7.90927e+07	bellow LOQ			483	1.34193e-18	242.118	0.782908	243.121	0.747733	13.2238	18.4904
261	C9H10N2O	'C9H11N2O(+1)'	163.087	164.09	9.73416	5.62	5.62687	4851.97	30359.1	169148	4.35085e+06				99	2.68062e-16	163.087	0.785931	164.09	1.16321	8.81539	9.43865
210	C20H22N4O5	'C20H23N4O5(+1)'	399.166	400.17	21.6315	4.12	4.08071	1195.2	21273.3	93190.6	2.60045e+06	tailing			57	1.41912e-16	399.167	0.794093	400.17	1.0069	20.8179	3.76097
1	C21H26N2S2	'C21H27N2S2(+1)'	371.161	372.164	22.713	18.85	19.0579	44309.7	208963	1.89482e+06	4.17407e+07				364	1.39084e-16	371.161	0.795081	372.164	0.00414551	25.2343	11.1004
718	C14H12N4OS	'C14H13N4OS(+1)'	285.08	286.084	15.142	3.27	3.12413	183.359	13841.8	51913	1.22716e+06				30	7.39885e-17	285.081	0.795503	286.084	1.91656	15.2958	1.01548
74	C20H35NOS	'C20H36NOS(+1)'	338.251	339.255	21.6315	25.6	25.7106	255177	668838	3.4286e+06	9.79183e+07				467	4.92624e-16	338.251	0.804313	339.255	0.675663	21.935	1.40336
208	C21H21FN2O4S	'C21H22FN2O4S(+1)'	417.128	418.131	22.713	25.26	25.27	200556	458205	3.37613e+06	5.81378e+07				458	5.98414e-17	417.128	0.805779	418.132	0.841417	22.5394	0.76437
745	C15H24N2O4S	'C15H25N2O4S(+1)'	329.153	330.156	16.2236	3.33	3.28721	325.7	13936.7	44563	1.2744e+06				32	2.1185e-15	329.153	0.807706	330.157	1.79007	15.0476	7.24842
174	C18H28N2O	'C18H29N2O(+1)'	289.227	290.231	19.4683	5.62	5.65744	6149.53	22225	134186	3.99629e+06				101	9.11973e-16	289.228	0.812238	290.231	0.450211	19.828	1.84781
108	C15H28N4O4	'C15H29N4O4(+1)'	329.218	330.222	16.2236	3.41	3.41432	13831	15042.9	56965.5	1.49967e+06				34	8.07393e-16	329.219	0.813324	330.222	1.42228	15.0971	6.94375
487	C12H11NO3	'C12H12NO3(+1)'	218.081	219.085	12.9789	3.8	3.7808	10600	16151.3	77311.1	1.92259e+06				44	1.80363e-16	218.081	0.813628	219.085	0.654426	12.6227	2.74397
807	C22H21N3O3S	'C22H22N3O3S(+1)'	408.138	409.141	23.7946	28.39	28.3991	321811	830588	4.34812e+06	1.00418e+08				523	1.47535e-16	408.138	0.816396	409.141	0.0288462	23.2717	2.19768
535	C18H25NO3Si	'C18H26NO3Si(+1)'	332.168	333.171	19.4683	32.18	32.1782	1.28218e+06	1.43117e+06	5.63511e+06	1.21611e+08				597	2.05585e-15	332.168	0.816708	333.17	1.65498	23.0174	18.2302
146	C13H17ClN2O2	'C13H18ClN2O2(+1)'	269.105	271.102	31.9958	3.61	3.59344	5311.94	12667.6	44981	1.6094e+06	tailing or co-elution			39	2.07607e-16	269.105	0.817503	271.102	0.147068	31.7964	0.623144
252	C21H20O9	'C21H21O9(+1)'	417.118	418.121	22.713	3.43	3.42502	22878.4	15827.2	64413.5	1.32665e+06				34	4.64135e-17	417.118	0.817837	418.122	0.953687	21.9713	3.26544
623	C20H19ClFN5OS	'C20H20ClFN5OS(+1)'	432.106	434.103	31.9958	4.88	4.79836	3953.66	26775.3	117167	2.63971e+06				76	2.94169e-16	432.106	0.818758	434.103	0.044985	35.5843	11.2155
569	C23H24N6	'C23H25N6(+1)'	385.214	386.217	24.8762	10.33	10.4487	20481.1	93205.1	582802	1.23426e+07				215	6.10226e-16	385.214	0.822216	386.217	0.522263	25.19	1.26163
672	C19H23N9O	'C19H24N9O(+1)'	394.21	395.213	20.5499	5.01	5.00131	3504.06	28929.4	133501	3.15444e+06				81	2.04087e-16	394.21	0.825559	395.214	2.09021	19.1777	6.67737
488	C23H33N5O2	'C23H34N5O2(+1)'	412.271	413.274	24.8762	4.18	4.10733	720.421	21520.5	95967.5	2.10758e+06	tailing or co-elution			58	1.18721e-16	412.271	0.836753	413.275	1.51702	25.0371	0.646974
36	C19H21N	'C19H22N(+1)'	264.175	265.178	20.5499	12.14	12.2968	25967.3	110260	801600	1.7836e+07				245	8.49189e-16	264.175	0.841164	265.178	0.347215	21.055	2.45823
97	C22H28O2	'C22H29O2(+1)'	325.216	326.22	23.7946	25.51	25.5248	122279	566773	3.44381e+06	6.78082e+07				462	1.05569e-16	325.216	0.842552	326.22	0.828181	22.838	4.02004
71	C10H9ClN4O2S	'C10H10ClN4O2S(+1)'	285.021	287.018	31.9958	4.62	4.52459	2390.55	24682.5	114145	3.00764e+06	tailing or co-elution			69	3.51515e-17	285.021	0.843776	287.018	0.159651	36.9642	15.5284
92	C12H20N4O7	'C12H21N4O7(+1)'	333.14	334.144	12.9789	0.6	0.619991	139.642	313.94	1866.46	27645.2	fronting or co-elution			4	2.58301e-17	333.141	0.844355	334.145	2.27402
45	C17H23N3O	'C17H24N3O(+1)'	286.191	287.195	18.3867	4.29	4.20692	10635.6	19334.4	95532.4	2.27481e+06				58	7.97073e-17	286.192	0.844769	287.195	1.16397	17.9259	2.5066
189	C18H20FN5O4	'C18H21FN5O4(+1)'	390.157	391.161	19.4683	4.42	4.45127	9693.72	21352.9	82042.3	2.3076e+06				66	6.06566e-17	390.158	0.849973	391.162	3.0096	17.2062	11.6192
758	C20H30N4O2	'C20H31N4O2(+1)'	359.244	360.248	21.6315	3.26	3.10901	191.151	13892.8	57662.7	1.41685e+06				30	3.18141e-17	359.244	0.850487	360.248	1.83914	20.3556	5.898
39	C18H23NO	'C18H24NO(+1)'	270.185	271.189	19.4683	9.97	10.1157	17100.6	72760.3	534244	1.0852e+07				208	4.47571e-16	270.185	0.852046	271.189	0.694281	19.069	2.05086
24	C15H24N2O4S	'C15H25N2O4S(+1)'	329.153	330.156	16.2236	0.58	0.631085	21.1978	472.803	1915.5	38091				4	1.15714e-15	329.153	0.852674	330.157	0.751685	14.7248	9.23834
728	C25H22N2O2	'C25H23N2O2(+1)'	383.175	384.179	27.0393	28.06	28.0531	218375	754441	4.24963e+06	8.74095e+07				516	6.81057e-16	383.176	0.852766	384.179	0.771027	27.5393	1.84897
780	C19H20N2O2	'C19H21N2O2(+1)'	309.16	310.163	20.5499	5.25	5.24906	3013.24	29349.8	151292	3.15896e+06	fronting co-elution			90	3.84387e-16	309.16	0.853284	310.163	1.03036	18.897	8.04326
518	C21H16FN7O	'C21H17FN7O(+1)'	402.147	403.151	22.713	8.24	8.09902	26309.2	63876.8	352878	7.49863e+06				163	2.63983e-16	402.148	0.853919	403.151	1.17544	21.939	3.40788
474	C12H10N2O	'C12H11N2O(+1)'	199.087	200.09	12.9789	3.38	3.38845	14281.4	15052.8	53305.3	1.33647e+06				34	2.11007e-16	199.087	0.856443	200.09	0.323374	12.312	5.13844
683	C23H24FN9O	'C23H25FN9O(+1)'	462.216	463.219	24.8762	22.25	22.174	48586.1	252568	2.38089e+06	2.5982e+07				409	1.01499e-16	462.216	0.856956	463.22	0.186572	25.6602	3.15179
315	C26H30N6O3	'C26H31N6O3(+1)'	475.245	476.249	28.1209	8.79	8.78568	28764.1	74551.9	412404	1.07537e+07				178	1.00235e-16	475.245	0.857733	476.249	0.873877	23.5509	16.2513
418	C18H17F3N2O2	'C18H18F3N2O2(+1)'	351.131	352.135	19.4683	31.56	31.5577	1.18274e+06	834228	5.48367e+06	1.13391e+08				581	1.2373e-16	351.132	0.858713	352.135	1.19998	18.8494	3.17926
701	C25H32N4O	'C25H33N4O(+1)'	405.265	406.268	27.0393	3.33	3.37407	1451.03	13778.9	61026	1.11832e+06				32	2.41838e-16	405.265	0.858861	406.268	0.290534
7	C21H24ClO6	'C21H25ClO6(+1)'	408.133	410.13	31.9958	29.02	28.3991	321659	830588	4.34812e+06	1.00418e+08				534	1.08878e-18	408.134	0.861055	410.131	2.47269	27.3383	14.5566
419	C15H11Cl2NO3	'C15H12Cl2NO3(+1)'	324.019	326.016	63.9915	17.41	17.425	22039.9	146407	1.46821e+06	1.57543e+07				337	4.61427e-17	324.019	0.861603	326.016	0.843885	63.2732	1.1226
599	C17H18N2O4	'C17H19N2O4(+1)'	315.134	316.137	18.3867	4.29	4.2763	11686.4	17695.7	97756.2	2.16942e+06				60	2.49629e-16	315.134	0.861877	316.138	1.6038	17.6719	3.88754
822	C22H25N3O3	'C22H26N3O3(+1)'	380.197	381.2	23.7946	16.03	16.2091	57418.6	180478	1.36131e+06	2.26315e+07				321	6.66453e-18	380.197	0.863621	381.201	1.18722	23.8596	0.273339
707	C29H31F3N2O3	'C29H32F3N2O3(+1)'	513.236	514.239	31.3656	21.64	21.6085	50428	251792	2.25192e+06	5.51058e+07				395	3.89109e-16	513.236	0.864259	514.24	0.47421	33.0801	5.46615
541	C16H15N3O2	'C16H16N3O2(+1)'	282.124	283.127	17.3052	4.67	4.68674	11815.3	23617.3	118217	3.3132e+06				71	3.25873e-16	282.124	0.865934	283.127	1.235	16.3262	5.65729
52	C16H21N3	'C16H22N3(+1)'	256.181	257.184	17.3052	4.19	4.11827	11692.2	18804.7	91206	2.24053e+06				57	7.01024e-17	256.181	0.866403	257.184	0.543747	17.0233	1.62887
641	C25H30N4O2	'C25H31N4O2(+1)'	419.244	420.248	27.0393	6.5	6.57514	14769.9	39440.7	231160	4.87819e+06				128	3.62423e-16	419.245	0.868322	420.248	0.573789	27.1668	0.471419
381	C20H20N2O4	'C20H21N2O4(+1)'	353.15	354.153	21.6315	6.47	6.52635	11706	34459.9	215752	5.692e+06				127	2.2779e-16	353.15	0.870145	354.153	1.09793	20.5004	5.22879
199	C24H28N2O3	'C24H29N2O3(+1)'	393.217	394.221	25.9578	9.62	9.75688	26083.8	81745.8	497328	1.09873e+07				198	3.83701e-16	393.218	0.870623	394.221	0.893484	25.9698	0.0465187
83	C23H27FN4O3	'C23H28FN4O3(+1)'	427.214	428.217	24.8762	4.63	4.62045	5422.65	14823.4	29977.8	2.58839e+06	tailing or co-elution			70	3.05768e-17	427.214	0.871755	428.218	1.48129	24.9164	0.161755
793	C16H10N2O2	'C16H11N2O2(+1)'	263.082	264.085	17.3052	20.88	20.9445	24083	216976	2.10569e+06	2.12085e+07				383	1.17207e-17	263.082	0.876933	264.085	0.949134	14.5764	15.7688
720	C25H33N7O2	'C25H34N7O2(+1)'	464.277	465.28	27.0393	3.6	3.6195	6881.78	13725.1	67370.9	1.5265e+06				39	4.19644e-17	464.277	0.877084	465.281	1.25465	25.71	4.91616
469	C26H26ClN3	'C26H27ClN3(+1)'	416.189	418.186	31.9958	4.99	4.86309	9459.96	28992.3	127914	2.67511e+06				77	9.49035e-17	416.189	0.879917	418.186	0.78725	30.6361	4.24965
734	C25H37NO4	'C25H38NO4(+1)'	416.28	417.283	27.0393	14.58	14.5984	58417.3	169472	1.09694e+06	1.98959e+07				291	2.30005e-17	416.28	0.880213	417.283	0.715117	26.6431	1.46532
239	C17H26N2O	'C17H27N2O(+1)'	275.212	276.215	18.3867	4.42	4.42131	4870.4	16962.1	105371	2.77928e+06				65	1.07964e-15	275.212	0.881428	276.215	0.711339	17.6056	4.24862
138	C18H22F2N4O	'C18H23F2N4O(+1)'	349.183	350.187	19.4683	4.77	4.73661	12672.8	27078.5	120993	2.69794e+06				73	1.05253e-15	349.184	0.882215	350.187	1.61702	18.0869	7.09587
88	C15H13ClFNO2	'C15H14ClFNO2(+1)'	294.069	296.066	31.9958	27.12	27.1335	249764	753005	3.97674e+06	8.4535e+07				497	4.03984e-17	294.069	0.882797	296.067	1.12621	30.5543	4.50517
55	C10H13NO2	'C10H14NO2(+1)'	180.102	181.105	10.8157	5.84	5.83549	3702.58	28322.4	180237	3.88349e+06				106	5.45998e-16	180.102	0.883662	181.105	0.570457	10.2383	5.33852
188	C22H22N2O4	'C22H23N2O4(+1)'	379.165	380.169	23.7946	25.44	25.4471	161514	544093	3.43999e+06	8.77627e+07				461	1.72379e-16	379.166	0.8877	380.169	1.12714	25.1446	5.67376
691	C6H7N5	'C6H8N5(+1)'	150.077	151.081	6.48944	0.57	0.6501	44.8463	351.648	1813.88	18322.4	fronting co-elution			4	1.87476e-16	150.078	0.891367	151.081	1.91874	6.02071	7.22301
698	C25H31N5O4	'C25H32N5O4(+1)'	466.245	467.248	27.0393	8.64	8.73687	22637.9	70257	405091	8.44965e+06				177	5.42921e-16	466.245	0.891397	467.249	0.762335	27.4815	1.6354
703	C26H29ClN2O4S	'C26H30ClN2O4S(+1)'	501.161	503.158	31.9958	21.99	22.2146	64496.8	301862	2.54304e+06	5.08595e+07				410	4.21282e-16	501.161	0.892241	503.159	2.08802	42.4681	32.7302
50	C21H24F3N3S	'C21H25F3N3S(+1)'	408.172	409.175	22.713	16.82	16.7397	15224.7	201550	1.46938e+06	2.98214e+07				327	4.00949e-17	408.172	0.893338	409.175	0.837819	23.0614	1.53373
238	C16H22O4	'C16H23O4(+1)'	279.159	280.162	17.3052	31.43	31.5151	34271.1	1.15813e+06	5.36824e+06	1.23214e+08				578	1.1132e-15	279.159	0.894282	280.163	1.11143	17.4139	0.628269
198	C20H25NO2S2	'C20H26NO2S2(+1)'	376.14	377.143	21.6315	13.66	13.8242	30558.2	139499	1.00454e+06	2.41084e+07				278	3.78276e-16	376.14	0.901357	377.144	0.805419	23.284	7.63949
57	C18H28N2O4	'C18H29N2O4(+1)'	337.212	338.216	19.4683	3.83	3.81533	3111.67	16734.5	80025.3	1.7211e+06	tailing or co-elution			46	8.63327e-16	337.212	0.902038	338.216	1.51619	18.233	6.34535
771	C15H20BrN3O	'C15H21BrN3O(+1)'	338.086	340.084	97.2776	0.58	0.586171	2472.22	503.073	1877.73	41697				4	2.41298e-17	338.087	0.905195	340.085	1.10348	96.5542	0.743632
328	C23H35N5O2	'C23H36N5O2(+1)'	414.286	415.29	24.8762	3.86	3.93047	1820.17	18033.5	83086.3	1.72529e+06				49	2.2716e-16	414.287	0.905715	415.29	1.85853	25.4243	2.20344
671	C22H25N3O3	'C22H26N3O3(+1)'	380.197	381.2	23.7946	3.61	3.61682	4096.06	16550.5	71275.3	1.67774e+06				39	7.83934e-17	380.197	0.908173	381.201	1.48885	24.1187	1.36197
539	C16H13FN2O2	'C16H14FN2O2(+1)'	285.103	286.107	17.3052	14.47	14.4679	24165.2	108445	1.08873e+06	2.18761e+07				288	9.72741e-17	285.104	0.908887	286.107	0.817145	16.6648	3.70057
575	C23H17FN6O2	'C23H18FN6O2(+1)'	429.147	430.15	24.8762	17.54	17.5744	41921.6	179556	1.58411e+06	3.42408e+07				341	2.82512e-16	429.147	0.917776	430.15	0.269286	25.4827	2.43821
332	C15H15N7O	'C15H16N7O(+1)'	310.141	311.144	16.2236	14.73	14.8992	36085.5	165490	1.15821e+06	2.60035e+07				297	3.76606e-16	310.141	0.921369	311.145	1.08948	18.4217	13.5488
367	C27H31FN4O2	'C27H32FN4O2(+1)'	463.25	464.254	29.2025	19.4	19.5915	60950.8	281776	2.02563e+06	4.80036e+07				370	8.63394e-17	463.251	0.922031	464.254	1.5989	26.7585	8.36921
467	C21H25N3O2S	'C21H26N3O2S(+1)'	384.174	385.177	22.713	6.31	6.25952	6029.48	36949	208271	5.7603e+06				117	1.24247e-15	384.174	0.922364	385.177	0.207443	24.3143	7.04992
72	C12H14N4O4S	'C12H15N4O4S(+1)'	311.081	312.084	12.9789	7.02	6.96962	5921.05	38164.4	208035	2.10502e+06	tailing or co-elution			139	4.44366e-16	311.081	0.923191	312.085	1.97804	12.1896	6.08142
584	C16H13NO2	'C16H14NO2(+1)'	252.102	253.105	17.3052	25.51	25.5234	72488.3	533360	3.44724e+06	8.9604e+07				462	1.32975e-16	252.102	0.927617	253.105	0.727056	17.4759	0.986826
303	C27H32N8O2	'C27H33N8O2(+1)'	501.272	502.275	29.2025	5.17	5.20113	15368.6	30600.2	113325	1.8292e+06	co-elution			87	8.91096e-17	501.273	0.92811	502.276	1.27134	30.5811	4.7208
782	C24H23N3O5	'C24H24N3O5(+1)'	434.171	435.174	25.9578	18.17	18.1655	44094.8	235324	1.69595e+06	2.57371e+07				352	9.06571e-17	434.171	0.931413	435.175	0.722033	24.2069	6.74499
197	C13H16N4O	'C13H17N4O(+1)'	245.14	246.143	14.0604	0.58	0.589182	784.774	426.403	1852.48	41185.5				4	1.28335e-16	245.14	0.93322	246.143	0.323073	13.2031	6.0977
482	C29H36O10	'C29H37O10(+1)'	545.238	546.241	31.3656	8.44	8.43932	18643.5	63269.4	373186	6.04704e+06				169	3.87373e-17	545.239	0.934613	546.242	0.647694	29.944	4.53227
190	C15H18N8O5	'C15H19N8O5(+1)'	391.147	392.151	16.2236	3.32	3.32493	40862.6	13851.5	60678.5	1.3386e+06				32	8.1252e-17	391.148	0.934985	392.151	1.76501	14.3206	11.73
431	C27H41NO2	'C27H42NO2(+1)'	412.321	413.324	29.2025	9.81	9.94068	26518.8	92700.6	529469	1.17654e+07				201	4.69957e-16	412.321	0.935869	413.325	0.78917	29.3061	0.354771
597	C16H16F3N3O3	'C16H17F3N3O3(+1)'	356.122	357.125	17.3052	31.09	31.1006	480390	1.22601e+06	5.27753e+06	1.13435e+08				570	9.71761e-16	356.122	0.936428	357.125	0.90848	17.5738	1.55209
545	C22H19FN4O2	'C22H20FN4O2(+1)'	391.156	392.16	23.7946	4.26	4.20553	15517.7	21370	96162.5	2.2001e+06				58	9.45077e-17	391.157	0.936976	392.16	1.19694	23.1193	2.83798
542	C12H21N3O2	'C12H22N3O2(+1)'	240.171	241.174	12.9789	14.83	14.8474	13959.4	93877.4	1.14406e+06	2.31309e+07				296	1.51056e-16	240.171	0.937433	241.174	0.251889	12.574	3.11945
639	C19H26N6O	'C19H27N6O(+1)'	355.224	356.227	20.5499	9.21	9.24597	15327.3	71241.3	453987	1.14808e+07				188	8.21345e-16	355.224	0.940308	356.228	1.03672	20.0736	2.31782
311	C26H19ClN8	'C26H20ClN8(+1)'	479.149	481.146	31.9958	6.74	6.63444	9396.39	39803.8	234915	5.45543e+06				129	2.98583e-17	479.15	0.942339	481.146	0.25806	31.9143	0.254734
497	C16H10N2O2	'C16H11N2O2(+1)'	263.082	264.085	17.3052	13.48	13.4881	19896.6	58282.6	946123	1.85381e+07				269	1.68027e-17	263.082	0.946268	264.085	1.13379	16.3268	5.65361
67	C12H21N	'C12H22N(+1)'	180.175	181.178	12.9789	5.27	5.32153	12672.5	30570.3	154120	3.21997e+06				91	2.94208e-16	180.175	0.947555	181.178	0.578409	12.398	4.47529
54	C16H24N2	'C16H25N2(+1)'	245.201	246.205	17.3052	9.47	9.60937	21220	69970.3	489234	1.2652e+07				195	3.81921e-16	245.201	0.95102	246.205	0.67384	17.3253	0.116191
723	C9H7ClFN5O2	'C9H8ClFN5O2(+1)'	272.035	274.032	31.9958	14.94	14.9389	28123.3	118236	1.14882e+06	2.41713e+07				298	1.07978e-17	272.035	0.95301	274.032	0.311562	31.697	0.933866
498	C18H14N2O4	'C18H15N2O4(+1)'	323.103	324.106	19.4683	13.3	13.3254	8661.76	124799	924507	2.12588e+07				265	5.20049e-17	323.103	0.953703	324.106	0.850553	18.7897	3.48558
802	C17H18N2O4	'C17H19N2O4(+1)'	315.134	316.137	18.3867	9.92	9.90093	28071.3	78555.3	524069	1.23574e+07				200	2.46993e-17	315.134	0.956431	316.138	1.75148	18.3124	0.404431
530	C21H17FN2O2	'C21H18FN2O2(+1)'	349.135	350.138	22.713	8.11	8.00471	17220.7	58806.2	341730	7.51126e+06				162	4.79175e-16	349.135	0.958053	350.138	1.17448	21.897	3.5928
779	C13H16N4O2	'C13H17N4O2(+1)'	261.135	262.138	14.0604	0.58	0.585267	1158.7	348.581	1814.79	34860.2				4	2.4898e-17	261.135	0.959504	262.138	1.19705
359	C19H17ClN2O5	'C19H18ClN2O5(+1)'	389.09	391.087	31.9958	17.19	17.1938	38100.7	187297	1.53532e+06	2.98599e+07				333	1.16495e-16	389.09	0.961594	391.087	0.0888824	30.7317	3.95079
536	C25H23N5O2	'C25H24N5O2(+1)'	426.192	427.196	27.0393	3.93	3.86426	3047.28	9872.23	82312.1	2.13078e+06				48	5.79627e-16	426.193	0.961756	427.196	1.47651	25.6087	5.29074
344	C19H18ClN3O4	'C19H19ClN3O4(+1)'	388.106	390.103	31.9958	14.3	14.3133	42134.6	148499	1.05137e+06	1.50142e+07				285	4.39851e-17	388.106	0.963861	390.103	0.436459	29.718	7.119
699	C13H14ClN3O2	'C13H15ClN3O2(+1)'	280.085	282.082	31.9958	6.77	6.71124	8677.55	38211.4	237916	6.46581e+06				131	2.64573e-16	280.085	0.964097	282.082	0.729788	31.6599	1.04979
44	C21H30O2	'C21H31O2(+1)'	315.232	316.235	22.713	28.05	28.0573	205085	764722	4.05247e+06	4.92567e+07				516	6.78958e-17	315.232	0.964637	316.235	0.749574	22.082	2.77834
524	C25H23N5O2S	'C25H24N5O2S(+1)'	458.165	459.168	27.0393	8.44	8.3883	42260.2	62181.5	371334	7.62723e+06				168	2.10328e-17	458.165	0.969346	459.168	0.81083	26.9425	0.358209
213	C14H9ClF3NO2	'C14H10ClF3NO2(+1)'	316.035	318.032	31.9958	28.06	28.0806	129651	819464	4.23144e+06	9.59008e+07				516	2.71779e-17	316.035	0.973755	318.032	0.904243	31.3545	2.00435
234	C18H26O3	'C18H27O3(+1)'	291.195	292.199	19.4683	32.3	32.2945	989090	1.26271e+06	5.59054e+06	1.1909e+08				600	3.68774e-16	291.196	0.976085	292.199	0.646303	19.9677	2.56508
489	C25H24N4O2	'C25H25N4O2(+1)'	413.197	414.201	27.0393	4.27	4.27509	3073.08	6342.46	95038.1	2.29718e+06	tailing or co-elution			61	3.46603e-16	413.198	0.978132	414.201	1.18168	27.0876	0.178606
656	C21H19N5O2S	'C21H20N5O2S(+1)'	406.133	407.137	22.713	31.98	31.9857	386569	1.3936e+06	5.57084e+06	1.29648e+08				591	1.25593e-15	406.134	0.980822	407.137	0.124224	23.1427	1.89159
534	C20H19N5	'C20H20N5(+1)'	330.171	331.175	21.6315	14.35	14.4511	26831.2	162685	1.10327e+06	2.55523e+07				287	3.23418e-16	330.172	0.985527	331.175	1.09868	21.1682	2.14175
151	C22H24BrFN4O2	'C22H25BrFN4O2(+1)'	475.114	477.112	97.2776	4.27	4.30617	6243.9	19474.2	95703.7	2.39543e+06				61	5.91088e-17	475.114	0.986698	477.113	1.54632	94.3467	3.01289
70	C17H19NO	'C17H20NO(+1)'	254.154	255.157	18.3867	5.34	5.36236	3816.33	13795.7	154928	3.22098e+06	tailing or co-elution			92	6.71657e-16	254.154	0.989557	255.158	1.07103	17.5173	4.72842
386	C23H27N5	'C23H28N5(+1)'	374.234	375.237	24.8762	8.84	8.92624	38762.3	73661.4	424890	9.24822e+06				181	1.09243e-17	374.234	0.991771	375.237	0.727489	21.1426	15.0087
832	C24H29N3O2	'C24H30N3O2(+1)'	392.233	393.237	25.9578	7.05	7.01073	21524.2	33704.3	175360	2.90162e+06				139	3.47308e-17	392.234	0.991869	393.237	1.0297	27.978	7.78296
503	C19H16N2O5	'C19H17N2O5(+1)'	353.113	354.117	20.5499	27.39	27.405	259547	766781	4.03902e+06	8.50598e+07				502	3.8566e-16	353.114	0.996027	354.117	0.996496	20.4414	0.52802
5	C20H23NO4	'C20H24NO4(+1)'	342.17	343.173	21.6315	3.37	3.38206	5708.55	7362.7	48123	1.40427e+06				33	2.26218e-16	342.17	0.996921	343.174	0.716518	20.6024	4.75732
193	C17H15FN6O3	'C17H16FN6O3(+1)'	371.126	372.13	18.3867	7.77	7.75281	17418.7	53937.1	320963	6.8148e+06				155	4.69078e-17	371.127	0.998622	372.13	1.57912	17.6714	3.89036
80	C21H25NO2	'C21H26NO2(+1)'	324.196	325.199	22.713	10.52	10.6637	16884.3	78605.3	587588	1.0405e+07				218	4.43332e-16	324.196	1.00153	325.199	0.637668	23.8362	4.94494
798	C15H12N2O	'C15H13N2O(+1)'	237.102	238.106	16.2236	21.92	21.8974	55664.6	140728	2.33101e+06	2.31018e+07				403	1.44813e-17	237.102	1.0036	238.106	2.5827	14.447	10.9505
377	C20H15ClF3N5	'C20H16ClF3N5(+1)'	418.104	420.101	31.9958	9.99	10.0393	22029.4	85081.4	354225	1.50736e+07				205	3.53552e-16	418.104	1.00369	420.101	0.0895332	30.8505	3.57932
360	C21H20N2OS3	'C21H21N2OS3(+1)'	413.081	414.084	22.713	30.78	30.7905	439603	980192	5.07375e+06	1.30449e+08				563	1.17712e-17	413.081	1.0085	414.085	1.42691	23.9395	5.39969
700	C15H13N5OS	'C15H14N5OS(+1)'	312.091	313.095	16.2236	5.67	5.55415	18128.1	28036.7	79725.5	3.50065e+06				97	4.10702e-16	312.092	1.01091	313.095	1.8827	14.3282	11.6827
783	C21H15F4N5O2S	'C21H16F4N5O2S(+1)'	478.096	479.099	22.713	26.98	27.0263	55398	466716	3.20977e+06	8.96303e+07				495	2.08555e-17	478.096	1.01229	479.099	0.355971	23.8677	5.08381
624	C17H17N7	'C17H18N7(+1)'	320.162	321.165	18.3867	8.28	8.19446	20059.5	66347.5	361136	7.8176e+06				166	1.71992e-16	320.162	1.01539	321.166	2.48463	16.6079	9.67476
291	C17H18Br2N2O	'C17H19Br2N2O(+1)'	426.984	424.986	51.3993	18.51	18.7092	64675.2	265708	1.66636e+06	1.18517e+07				361	3.95943e-17	426.984	1.01579	424.986	0.838447	48.9538	4.75781
468	C18H20FN5O2	'C18H21FN5O2(+1)'	358.167	359.171	19.4683	3.75	3.69117	1280.75	11025.5	74277.7	1.73317e+06				43	3.24112e-16	358.168	1.01691	359.172	4.35025	18.2418	6.30024
382	C21H17F3N4	'C21H18F3N4(+1)'	383.148	384.151	22.713	6.65	6.53488	7816.91	44528.7	228081	5.96883e+06				127	1.35725e-16	383.148	1.0198	384.152	1.6213	22.7824	0.305261
502	C18H14Cl2N2O2	'C18H15Cl2N2O2(+1)'	361.051	363.048	63.9915	27.44	27.4522	99832.6	734043	4.01072e+06	7.93691e+07				503	1.71081e-16	361.051	1.0219	363.048	1.00971	62.8141	1.83996
560	C11H10N2O2S	'C11H11N2O2S(+1)'	235.054	236.057	11.8973	12.7	12.7112	21679	107288	845988	1.81563e+07				252	2.31476e-17	235.054	1.02297	236.057	1.95437	10.2648	13.7218
362	C42H45ClN6O5S2	'C42H46ClN6O5S2(+1)'	813.265	814.269	45.4261	19.66	19.78	40091	306114	2.06078e+06	4.31447e+07				372	9.25461e-18	813.266	1.02539	814.269	0.767194	47.6705	4.94078
445	C28H37N3O3S3	'C28H38N3O3S3(+1)'	560.207	561.21	30.284	23.93	24.077	173787	582514	3.10576e+06	8.2985e+07				435	1.36146e-16	560.208	1.03444	561.211	0.690419	34.2591	13.1261
736	C25H24FNO4	'C25H25FNO4(+1)'	422.176	423.18	27.0393	5.95	5.88347	4977.8	46373.1	191066	4.64875e+06				108	3.86777e-17	422.177	1.03478	423.18	1.10626	27.1264	0.322176
770	C12H7N3O2S	'C12H8N3O2S(+1)'	258.033	259.037	12.9789	6.16	6.15697	16803.3	36435.3	204018	4.30103e+06				115	1.28502e-17	258.033	1.03614	259.037	2.10429	12.2956	5.26421
744	C17H19N3O	'C17H20N3O(+1)'	282.16	283.163	18.3867	11.02	11.018	20870.1	73875.6	485565	8.89044e+06				225	9.39006e-17	282.16	1.03694	283.164	1.74432	17.4006	5.36348
690	C22H21ClN2O3	'C22H22ClN2O3(+1)'	397.131	399.128	31.9958	13.36	13.5245	25541.1	133802	962607	2.0035e+07				270	2.6889e-16	397.132	1.03845	399.128	0.109338	30.1755	5.6891
609	C24H25ClFN5O3	'C24H26ClFN5O3(+1)'	486.17	488.167	31.9958	4.75	4.78597	4802.21	25465.3	119753	2.54086e+06				74	4.01909e-17	486.171	1.03993	488.167	0.314389	31.2884	2.21078
254	C20H26N2O4	'C20H27N2O4(+1)'	359.197	360.2	21.6315	3.83	3.75293	1190.51	12764	24823.6	1.76136e+06				46	2.74759e-16	359.197	1.05666	360.2	1.25118	21.2037	1.97739
346	C16H11BrN2O	'C16H12BrN2O(+1)'	327.013	329.011	97.2776	21.79	21.7872	32188.8	260406	2.29872e+06	2.34028e+07				401	1.00705e-17	327.013	1.05694	329.011	0.734765	103.568	6.46686
124	C19H18N4O2	'C19H19N4O2(+1)'	335.15	336.154	20.5499	4.41	4.41038	17684	25544	105641	2.90435e+06				64	5.10281e-16	335.151	1.05738	336.154	1.79293	19.6338	4.45799
766	C18H11N3O2S	'C18H12N3O2S(+1)'	334.064	335.068	19.4683	4.48	4.39206	32816.7	23739.2	105292	2.4503e+06				64	4.26044e-17	334.065	1.05752	335.068	1.47421	18.0822	7.11989
21	C10H17NOS	'C10H18NOS(+1)'	200.11	201.114	10.8157	3.34	3.22921	194.8	9210.29	17180.5	1.53597e+06				32	3.03466e-16	200.111	1.05964	201.114	1.49379	9.58646	11.3655
810	C23H20N6O	'C23H21N6O(+1)'	397.177	398.18	24.8762	3.87	3.86994	18248.1	19217.7	79448.8	1.72383e+06				47	2.73217e-16	397.178	1.05973	398.181	2.39437	23.3804	6.01295
428	C16H18N2O2	'C16H19N2O2(+1)'	271.144	272.147	17.3052	4.97	4.99303	5420.8	25973.8	135014	2.69176e+06	tailing or co-elution			82	3.60512e-16	271.144	1.0602	272.148	1.00827	16.1291	6.79615
677	C13H8N6	'C13H9N6(+1)'	249.088	250.092	14.0604	3.77	3.73814	23149	19339.2	75945.8	1.82587e+06				42	3.40932e-16	249.089	1.06214	250.092	0.864254	13.0446	7.22491
310	C25H25ClN6O4S	'C25H26ClN6O4S(+1)'	541.142	543.139	31.9958	21.87	22.0745	72437.3	373240	2.56778e+06	5.6605e+07				408	7.73053e-17	541.143	1.06746	543.14	1.15021	37.3147	16.6239
496	C16H14N2O2S2	'C16H15N2O2S2(+1)'	331.057	332.06	17.3052	25.69	25.7043	120068	398092	3.11376e+06	8.98173e+07				467	1.53043e-16	331.057	1.06975	332.061	1.14301	16.2608	6.03514
95	C17H16FN3O2S	'C17H17FN3O2S(+1)'	346.102	347.105	18.3867	5.27	5.26809	4027.39	26747.4	153092	3.24239e+06	tailing or co-elution			91	1.82171e-17	346.102	1.06976	347.106	2.37671	17.8169	3.09921
479	C13H18Br2N2O	'C13H19Br2N2O(+1)'	378.984	376.986	51.3993	4.47	4.48909	12292.4	21961.9	109760	2.32139e+06				67	1.02904e-16	378.984	1.07229	376.986	1.24439	51.0006	0.775771
115	C15H15NO3	'C15H16NO3(+1)'	258.112	259.116	16.2236	16.43	16.4468	37379.5	168095	1.40829e+06	3.30285e+07				324	2.32073e-17	258.113	1.07255	259.116	0.532089	15.0197	7.42052
429	C24H23ClFN5O2	'C24H24ClFN5O2(+1)'	468.16	470.157	31.9958	4.88	4.82298	14732.8	25347.7	102678	3.33394e+06	below LOQ			76	1.56455e-17	468.16	1.08192	470.157	0.0180572	29.407	8.09115
661	C19H18ClN5OS	'C19H19ClN5OS(+1)'	400.099	402.096	31.9958	15.36	15.3373	39149.8	165652	1.23493e+06	2.71376e+07				308	1.77894e-16	400.1	1.0846	402.097	0.320797	37.2518	16.4273
519	C22H20N6O3	'C22H21N6O3(+1)'	417.167	418.17	23.7946	7.23	7.08936	18426.2	53579.8	270769	6.03761e+06				141	2.97231e-16	417.167	1.08615	418.171	1.30624	24.1211	1.3721
232	C13H17NO	'C13H18NO(+1)'	204.138	205.142	14.0604	18.06	18.0797	31404.1	176097	1.68983e+06	3.64647e+07				349	7.97011e-16	204.139	1.09342	205.141	1.14864	14.0613	0.0058876
523	C19H16N8O	'C19H17N8O(+1)'	373.152	374.155	20.5499	3.73	3.70167	14938.4	18840.7	74137.9	1.94795e+06				41	1.75663e-16	373.152	1.09393	374.156	2.36382	20.343	1.00692
241	C24H33N3O4	'C24H34N3O4(+1)'	428.254	429.258	25.9578	6.76	6.80293	8572.25	37675.9	247581	5.78133e+06	tailing or co-elution			134	2.48211e-16	428.255	1.09441	429.258	0.956247	25.1355	3.16749
389	C16H14BrN3O3	'C16H15BrN3O3(+1)'	376.029	378.027	97.2776	4.76	4.79088	10303.1	22552.9	100350	2.96257e+06				75	1.67335e-16	376.03	1.0955	378.027	0.875747	95.9211	1.39442
364	C19H31N5O2	'C19H32N5O2(+1)'	362.255	363.258	20.5499	3.53	3.5244	7089.09	14299.8	67169.8	1.75352e+06				37	8.20821e-16	362.255	1.10003	363.259	1.36828	19.7903	3.6965
14	C15H20BrN3O	'C15H21BrN3O(+1)'	338.086	340.084	97.2776	3.32	3.2766	637.688	12581.8	60370.8	1.26772e+06				31	3.72684e-17	338.087	1.10316	340.085	1.28495	95.5107	1.81628
290	C17H19N3O2S	'C17H20N3O2S(+1)'	330.127	331.13	18.3867	5.33	5.31247	9587.18	31401.4	152071	3.90771e+06				91	5.46421e-16	330.127	1.10619	331.131	1.52093	17.9335	2.46504
292	C18H14N6O2	'C18H15N6O2(+1)'	347.125	348.128	19.4683	3.96	3.96668	13511.6	18116.2	72020.9	2.04478e+06				52	7.18841e-17	347.125	1.10702	348.129	2.49265	18.345	5.76992
366	C28H31N5O	'C28H32N5O(+1)'	454.26	455.263	30.284	6.35	6.41361	3670.17	41188.5	218018	4.9834e+06				123	7.39067e-17	454.261	1.10885	455.264	1.4253	29.8056	1.57972
9	C31H38N6O2	'C31H39N6O2(+1)'	527.313	528.316	33.5288	26.96	26.9755	158004	396860	3.84673e+06	8.21544e+07	below LOQ			495	1.14926e-17	527.312	1.10952	528.316	1.0557	31.914	4.81604
263	C14H10N2O	'C14H11N2O(+1)'	223.087	224.09	15.142	10.5	10.3161	5602.5	75863.7	557632	1.21446e+07				212	6.14926e-16	223.087	1.10987	224.09	0.189746	14.6673	3.13487
220	C23H26O3	'C23H27O3(+1)'	351.195	352.199	24.8762	32.42	32.4449	538025	880777	5.38768e+06	1.31075e+08	co-elution	missing	2	604	1.64431e-17	351.196	1.11121	352.199	0.656046	22.1232	11.0666
58	C19H19NOS	'C19H20NOS(+1)'	310.126	311.129	20.5499	5.58	5.60116	5087.89	30760.7	170407	4.35766e+06	tailing or co-elution			100	1.74851e-16	310.126	1.11231	311.13	1.02592	19.9161	3.08424
588	C26H34N2O5Si	'C26H35N2O5Si(+1)'	483.231	484.234	28.1209	32.48	32.4798	473321	1.42784e+06	5.74476e+06	1.3558e+08				606	2.25957e-15	483.232	1.11283	484.234	0.822212	33.8931	20.5263
139	C20H19F2N3O5	'C20H20F2N3O5(+1)'	420.137	421.14	21.6315	13.54	13.5512	21060.6	117930	960300	2.08829e+07				271	2.35854e-16	420.137	1.11472	421.14	1.26597	21.6633	0.14724
544	C19H16ClNO4	'C19H17ClNO4(+1)'	358.084	360.081	31.9958	30.53	30.5408	354504	1.02214e+06	5.01775e+06	1.05354e+08				559	1.45933e-16	358.084	1.11733	360.081	0.697252	28.8269	9.90406
627	C17H14ClF2N3O3S	'C17H15ClF2N3O3S(+1)'	414.049	416.046	31.9958	23.3	23.3144	76075.5	349188	2.83036e+06	5.9031e+07				424	2.90667e-17	414.049	1.1178	416.046	0.112334	33.7235	5.39985
257	C24H32O7	'C24H33O7(+1)'	433.222	434.225	25.9578	22.61	22.6439	28252.8	250522	2.59666e+06	5.59357e+07				416	2.20121e-17	433.223	1.11803	434.226	0.840069	25.2393	2.76759
60	C21H21NO6	'C21H22NO6(+1)'	384.144	385.148	22.713	4.19	4.1232	551.944	21447.4	97015.5	2.02902e+06	tailing or co-elution			58	5.62631e-16	384.145	1.11894	385.148	1.41523	22.17	2.39081
380	C20H25N5O2	'C20H26N5O2(+1)'	368.208	369.211	21.6315	3.85	3.74248	1289.78	7066.72	10245.6	2.14624e+06				46	1.19976e-16	368.209	1.12168	369.212	1.84274	22.0566	1.96534
383	C25H21N3O	'C25H22N3O(+1)'	380.176	381.179	27.0393	3.4	3.41199	25443.4	14937	63162.9	1.43869e+06				34	1.69999e-17	380.176	1.12689	381.18	1.62857	27.7984	2.80748
663	C22H22FN3O3	'C22H23FN3O3(+1)'	396.172	397.175	23.7946	10.08	10.0899	22758.1	85670.6	538113	1.12709e+07				207	2.85941e-16	396.172	1.12939	397.175	0.744318	22.9198	3.67637
183	C21H16ClF3N4O3	'C21H17ClF3N4O3(+1)'	465.094	467.091	31.9958	28.87	28.8684	281628	926423	4.43028e+06	9.38644e+07				531	9.8718e-16	465.094	1.13255	467.092	1.93657	33.6101	5.0453
172	C53H83NO14	'C53H83NNaO14(+1)'	980.571	981.574	57.3234	31.7	31.7154	296557	1.23087e+06	5.46802e+06	1.1868e+08				584	1.18096e-16	980.572	1.13345	981.575	1.54934	59.8253	4.36466
413	C13H16N4O2	'C13H17N4O2(+1)'	261.135	262.138	14.0604	3.51	3.50224	3231.86	14755.2	65380.2	1.5572e+06				36	7.22049e-16	261.135	1.13384	262.138	1.30593	13.1574	6.42229
148	C14H18N2O	'C14H19N2O(+1)'	231.149	232.153	15.142	23.99	24.0029	41045.3	299201	2.90718e+06	5.01439e+07				434	6.60436e-17	231.149	1.13914	232.153	0.157209	15.4054	1.73957
62	C13H10N2	'C13H11N2(+1)'	195.092	196.095	14.0604	3.56	3.56713	5219.63	15721.9	68506.2	1.674e+06				38	4.18498e-16	195.092	1.14148	196.095	0.379988	13.1653	6.36656
216	C22H21Cl3N4O	'C22H22Cl3N4O(+1)'	463.085	465.082	95.9873	31.53	31.5345	1.02668e+06	1.39711e+06	5.36451e+06	1.44591e+08				580	1.57511e-15	463.086	1.14203	465.083	1.14415	97.1032	1.1625
256	C19H20FNO3	'C19H21FNO3(+1)'	330.15	331.153	20.5499	10.85	10.9839	29590.8	92701.4	530444	1.42617e+07				224	2.00884e-16	330.15	1.14406	331.154	1.37136	19.9834	2.75639
796	C22H29N7O5	'C22H30N7O5(+1)'	472.23	473.234	23.7946	16.46	16.6383	63385.1	227439	1.46802e+06	3.61145e+07				326	3.78395e-17	472.23	1.14463	473.233	1.87268	25.4828	7.09509
551	C15H12N2O	'C15H13N2O(+1)'	237.102	238.106	16.2236	11.01	11.0251	10124.8	67115.5	496250	1.27897e+07				225	3.09695e-16	237.103	1.14666	238.106	1.10673	16.1384	0.524944
295	C19H19N5O	'C19H20N5O(+1)'	334.166	335.17	20.5499	29.57	29.5852	218258	926412	4.70084e+06	1.1782e+08				543	2.64376e-16	334.167	1.14676	335.17	1.54221	20.1217	2.08357
331	C18H11N3O2S	'C18H12N3O2S(+1)'	334.064	335.068	19.4683	5.07	4.94818	24134.5	30627.1	133755	2.79186e+06				80	9.46311e-17	334.065	1.14933	335.068	1.43321	19.0356	2.2228
737	C16H21N5O2	'C16H22N5O2(+1)'	316.177	317.18	17.3052	0.58	0.597179	397.512	413.512	1695.27	11441.8				4	7.82166e-17	316.177	1.1502	317.181	2.24696	15.0907	12.7968
396	C18H17F3N2O3	'C18H18F3N2O3(+1)'	367.126	368.13	19.4683	7.41	7.2741	15292.4	52541.1	283671	7.05388e+06				145	5.75201e-16	367.127	1.15215	368.13	1.48862	19.5169	0.249563
177	C40H57N5O7	'C40H58N5O7(+1)'	720.433	721.436	43.2629	24.82	24.8574	189301	656141	3.3426e+06	7.18206e+07				448	5.45028e-16	720.434	1.15431	721.437	0.864339	46.2302	6.85873
533	C25H52NO4P	'C25H53NO4P(+1)'	462.371	463.374	27.0393	31.72	31.8745	25097.8	725946	4.80208e+06	3.70848e+07	fronting			586	2.65479e-16	462.371	1.15491	463.375	1.52003	24.3791	9.83837
13	C11H12N2O2	'C11H13N2O2(+1)'	205.097	206.101	11.8973	3.34	3.18985	178.145	14258.5	60630.6	1.26797e+06				32	1.414e-16	205.097	1.15695	206.101	0.243146	11.9989	0.8539
156	C17H19N3O	'C17H20N3O(+1)'	282.16	283.163	18.3867	5.24	5.26235	3617.53	22806.3	148403	3.80691e+06	tailing or co-elution			90	4.94427e-16	282.16	1.15788	283.164	1.36403	17.128	6.84603
161	C10H15N5	'C10H16N5(+1)'	206.14	207.143	10.8157	3.7	3.66902	7676.89	18206.1	72696.8	1.89366e+06				40	5.92968e-16	206.14	1.16347	207.143	0.0234149	10.4764	3.13702
8	C20H30N4O2	'C20H31N4O2(+1)'	359.244	360.248	21.6315	0.58	0.5872	1450.28	479.448	1870.91	41701.9				4	3.42485e-17	359.245	1.16697	360.248	1.58846	15.9341	26.3385
363	C20H20N4O3	'C20H21N4O3(+1)'	365.161	366.164	21.6315	15.14	15.1498	46530.9	166053	1.2089e+06	3.14472e+07				304	2.62335e-16	365.161	1.17255	366.165	1.81475	20.8182	3.75972
719	C21H18Cl2N2O4	'C21H19Cl2N2O4(+1)'	433.072	435.069	63.9915	31.36	31.3688	2.30312e+06	1.38648e+06	5.40265e+06	1.12658e+08				577	5.0889e-17	433.072	1.17478	435.069	0.584061	62.3971	2.49159
458	C23H26F2N2O4	'C23H27F2N2O4(+1)'	433.193	434.197	24.8762	27.78	27.7908	297806	646125	2.83471e+06	8.8298e+07				512	2.36352e-16	433.194	1.17584	434.197	1.06104	24.3091	2.27964
48	C13H24N4O3S	'C13H25N4O3S(+1)'	317.164	318.168	14.0604	3.8	3.78859	5508.28	14933.4	77440.5	1.9395e+06	tailing or co-elution			45	9.51556e-16	317.165	1.17617	318.168	1.96434	13.0611	7.10785
69	C26H29N3O6	'C26H30N3O6(+1)'	480.213	481.216	28.1209	12.7	12.8531	23439.8	118438	871811	2.06107e+07				255	4.25217e-16	480.213	1.17703	481.217	1.18556	29.4119	4.59095
574	C21H19FN4O	'C21H20FN4O(+1)'	363.162	364.165	22.713	21.93	21.8953	59197.8	275526	2.47305e+06	5.19833e+07				403	7.91937e-17	363.162	1.17873	364.165	1.11718	20.9267	7.86476
727	C18H25N5S2	'C18H26N5S2(+1)'	376.162	377.166	19.4683	9.44	9.47071	15718	68331.5	473548	1.11713e+07				191	3.33488e-16	376.163	1.1788	377.166	0.40569	21.4012	9.92834
249	C28H36ClN5O3S	'C28H37ClN5O3S(+1)'	558.23	560.227	31.9958	21.93	21.9448	71780.2	359885	2.55146e+06	5.51298e+07				405	7.30864e-17	558.231	1.1797	560.228	0.770842	34.524	7.90166
155	C15H14N2O2	'C15H15N2O2(+1)'	255.113	256.116	16.2236	10.16	10.1736	18333.7	75074.2	503190	1.12724e+07				209	1.35305e-16	255.113	1.18381	256.116	0.887921	15.1453	6.64673
285	C14H22N4O4S	'C14H23N4O4S(+1)'	343.143	344.147	15.142	4.4	4.34483	1257.56	22534.8	106941	2.22784e+06	tailing or co-elution			64	3.22962e-16	343.144	1.18541	344.148	2.02282	14.5786	3.72064
595	C19H15Br2N3O3	'C19H16Br2N3O3(+1)'	493.953	491.955	51.3993	26.94	26.9623	94776.1	706670	3.8983e+06	9.83972e+07				494	6.90304e-17	493.954	1.18927	491.956	1.55225	51.4195	0.0393512
325	C18H16ClN3O2	'C18H17ClN3O2(+1)'	342.1	344.097	31.9958	12.99	13.1587	20213.8	90228	916586	2.30919e+07				261	2.02486e-16	342.101	1.19207	344.098	0.67485	32.6551	2.0606
635	C19H19N5OS	'C19H20N5OS(+1)'	366.138	367.142	20.5499	26.69	26.7002	191273	675073	3.80617e+06	8.97322e+07				488	1.28485e-16	366.139	1.19221	367.142	1.57482	20.0422	2.47064
400	C19H12ClN3O2	'C19H13ClN3O2(+1)'	350.069	352.066	31.9958	19.73	19.5581	13020.5	215649	1.82273e+06	1.59041e+07				368	3.37101e-17	350.069	1.19298	352.067	1.25965	30.1885	5.64852
63	C22H26F3N3OS	'C22H27F3N3OS(+1)'	438.182	439.185	23.7946	15.66	15.5744	14390.7	166103	1.25494e+06	2.39793e+07				311	2.01413e-16	438.183	1.19446	439.186	0.719103	25.0397	5.23254
76	C18H15Cl3N2O	'C18H16Cl3N2O(+1)'	381.032	383.029	95.9873	21.68	21.8756	111362	354116	2.51235e+06	5.22159e+07				403	1.23962e-17	381.033	1.19637	383.03	1.12517	98.5737	2.69451
243	C21H19ClN4O4	'C21H20ClN4O4(+1)'	427.117	429.114	31.9958	4.26	4.25851	23759.9	23652.9	98252.8	2.75221e+06				59	3.92042e-16	427.117	1.19834	429.114	0.362422	29.1769	8.81013
127	C15H22N2O	'C15H23N2O(+1)'	247.18	248.184	16.2236	4.92	4.93958	5879.83	19824.8	129745	2.76096e+06	tailing or co-elution			80	5.3962e-16	247.181	1.19845	248.184	0.921647	14.9038	8.13492
391	C27H29NO3	'C27H30NO3(+1)'	416.222	417.225	29.2025	29.49	29.51	141179	936361	4.71926e+06	1.0077e+08				541	2.86231e-16	416.223	1.19876	417.226	0.613742	29.9323	2.4992
264	C7H6N2	'C7H7N2(+1)'	119.06	120.064	7.57101	5.08	5.08417	2347.98	24467.9	137133	3.64753e+06				84	1.23891e-16	119.061	1.19999	120.064	0.803683	6.72288	11.2024
570	C18H17N3O4S	'C18H18N3O4S(+1)'	372.101	373.105	19.4683	4.93	4.87807	11521.5	23592.8	127502	3.02657e+06				78	2.45934e-16	372.102	1.2003	373.105	1.35788	19.9076	2.25669
601	C20H21NO4S	'C20H22NO4S(+1)'	372.126	373.13	21.6315	27.31	27.3187	213854	750361	3.99868e+06	8.76144e+07				500	3.51719e-16	372.127	1.20092	373.13	0.514706	22.7446	5.1458
260	C16H25NO4S	'C16H26NO4S(+1)'	328.158	329.161	17.3052	3.39	3.39806	20967.6	14660.8	53837.4	892655				34	1.4393e-16	328.158	1.21189	329.163	7.10196
116	C16H21N5O2	'C16H22N5O2(+1)'	316.177	317.18	17.3052	3.33	3.4356	2089.76	2096.67	66347.8	1.36221e+06				32	2.04026e-16	316.177	1.21315	317.181	2.31892	15.588	9.92293
689	C17H12N2O2	'C17H12N2NaO2(+1)'	299.079	300.082	18.3867	13.89	13.9166	62906.3	152576	1.02571e+06	2.27038e+07	bellow LOQ			279	1.44336e-18	299.079	1.21405	300.083	1.27635	19.8111	7.7469
340	C30H31FN4O2	'C30H32FN4O2(+1)'	499.25	500.254	32.4472	25.23	25.2154	141784	659630	3.42703e+06	7.72815e+07				457	8.43841e-16	499.251	1.21409	500.254	0.850693	32.6692	0.684398
47	C18H14N4O5S	'C18H15N4O5S(+1)'	399.076	400.079	19.4683	11.63	11.8265	16887	101920	730432	1.47897e+07				238	1.23379e-17	399.076	1.21472	400.08	1.18891	19.7321	1.35497
42	C11H11N5	'C11H12N5(+1)'	214.109	215.112	11.8973	5.47	5.49156	4976.45	32622	161511	4.37673e+06				95	4.33007e-16	214.109	1.21557	215.112	0.58313	11.3557	4.55236
299	C18H19FN2O2	'C18H20FN2O2(+1)'	315.15	316.154	19.4683	7.44	7.51995	16785	52459.3	301853	6.624e+06				149	1.25613e-16	315.151	1.21674	316.154	1.65488	18.187	6.58148
582	C18H17N5O3S	'C18H18N5O3S(+1)'	384.112	385.116	19.4683	7.92	7.829	7418.21	51594.7	324460	8.01658e+06				157	2.31388e-16	384.113	1.21877	385.116	1.7073	19.7313	1.3509
791	C14H10F3N5O2	'C14H11F3N5O2(+1)'	338.086	339.089	15.142	15.49	15.4938	27010	148066	1.22426e+06	1.96147e+07				310	2.63231e-17	338.086	1.22086	339.09	2.403	13.8234	8.70846
654	C18H18N4O3S2	'C18H19N4O3S2(+1)'	403.089	404.093	19.4683	5.72	5.54811	16953	33443	165941	4.04717e+06				97	2.75697e-16	403.09	1.22376	404.093	1.45449	19.0081	2.36401
34	C15H25NO3	'C15H26NO3(+1)'	268.191	269.194	16.2236	3.99	3.96231	2708.01	4914.64	85293.8	1.90818e+06	tailing or co-elution			53	2.45303e-16	268.191	1.2247	269.194	1.11051	15.726	3.06724
395	C22H26FN3O2	'C22H27FN3O2(+1)'	384.208	385.212	23.7946	20.96	20.9537	45407.2	266734	2.2703e+06	4.84151e+07				384	1.23933e-16	384.209	1.22674	385.212	0.937046	24.7808	4.14482
653	C16H14ClN3O2	'C16H15ClN3O2(+1)'	316.085	318.082	31.9958	7.18	7.23503	12694.6	49733.9	279800	7.46589e+06				144	6.51938e-16	316.085	1.23103	318.082	1.07958	31.2403	2.36133
457	C33H38N4O6	'C33H39N4O6(+1)'	587.286	588.29	35.6919	5.88	5.92776	8899.21	35000.7	188850	5.01635e+06				108	1.44929e-16	587.287	1.23624	588.291	1.5484	36.9563	3.54264
478	C23H36O3	'C23H37O3(+1)'	361.274	362.277	24.8762	32.52	32.4802	106983	752010	1.12423e+06	9.47032e+07	bellow LOQ			606	1.5563e-18	361.274	1.2378	362.277	1.06042
233	C7H15N	'C7H16N(+1)'	114.128	115.131	7.57101	0.58	0.583152	168.846	345.392	1017.32	47606.7				4	5.44962e-17	114.128	1.24127	115.131	0.0160805
179	C24H26FNO4	'C24H27FNO4(+1)'	412.192	413.195	25.9578	26.93	26.9513	214294	744074	3.36471e+06	4.30335e+07				494	1.24572e-17	412.192	1.24152	413.196	0.890175	26.3239	1.41062
40	C16H24N2O	'C16H25N2O(+1)'	261.196	262.199	17.3052	6.83	6.93992	8235.89	43443.6	256007	5.71465e+06				137	2.7447e-16	261.196	1.24191	262.2	1.10805	16.3254	5.66154
420	C26H34ClN6O2P	'C26H35ClN6O2P(+1)'	529.224	531.221	31.9958	3.69	3.67161	13369	16685	62527.2	1.59142e+06				40	9.9995e-17	529.225	1.24229	531.222	0.551409	31.1072	2.77713
726	C25H30N2O5	'C25H31N2O5(+1)'	439.223	440.226	27.0393	30.56	30.5646	326200	963798	4.76009e+06	1.07892e+08				560	6.61771e-16	439.223	1.24802	440.227	1.4594	27.2838	0.904273
621	C22H19N5O	'C22H20N5O(+1)'	370.166	371.17	23.7946	3.42	3.43602	4643.82	6720.02	9666.13	1.38164e+06				34	1.38234e-16	370.167	1.24835	371.17	1.78097	23.5855	0.878605
79	C23H31NO2	'C23H32NO2(+1)'	354.243	355.246	24.8762	20.16	20.3558	68939.2	242467	1.681e+06	1.29012e+07				377	1.05942e-15	354.243	1.24993	355.246	0.77553	27.8089	11.7893
455	C26H33NO2	'C26H34NO2(+1)'	392.258	393.262	28.1209	32.18	32.1208	157970	978414	4.71799e+06	1.08354e+08	co-elution	missing	2	596	6.04139e-16	392.259	1.25063	393.262	1.10696	28.2174	0.343289
613	C17H15BrF2N4O3	'C17H16BrF2N4O3(+1)'	441.037	443.035	97.2776	8.75	8.65804	20762.1	65544.9	396643	7.24822e+06				174	1.6823e-16	441.037	1.25082	443.035	1.39618	96.9937	0.291837
813	C21H26N2S2	'C21H27N2S2(+1)'	371.161	372.164	22.713	9.39	9.30391	21539.1	79524.2	461057	1.05309e+07				189	2.66554e-16	371.161	1.25249	372.164	0.709597	21.3287	6.09496
38	C22H23NO7	'C22H24NO7(+1)'	414.155	415.158	23.7946	5.18	5.17341	3691.06	24298	144393	3.63163e+06	tailing or co-elution			87	3.21579e-16	414.155	1.25371	415.159	1.53513	24.0805	1.20171
171	C31H33N5O4	'C31H34N5O4(+1)'	540.261	541.264	33.5288	12.46	12.5538	23887.5	136413	836265	1.92757e+07				250	2.47874e-16	540.261	1.25493	541.264	0.756548	34.8648	3.98472
581	C21H16FN3OS	'C21H17FN3OS(+1)'	378.107	379.11	22.713	4.06	4.07368	18400	22071.9	90105.7	1.98701e+06				55	2.96616e-16	378.108	1.26043	379.111	1.74677	23.2982	2.57623
225	C10H19O6PS2	'C10H20O6PS2(+1)'	331.043	332.047	10.8157	27.31	27.3334	31867.3	463433	3.80321e+06	6.61258e+07				500	2.45502e-17	331.044	1.26238	332.047	0.681176	11.2166	3.70654
657	C23H21N5O3	'C23H22N5O3(+1)'	416.172	417.175	24.8762	6.35	6.32469	10993.1	42069.1	212809	4.88951e+06				120	4.573e-16	416.172	1.26401	417.176	1.12165	25.5271	2.61665
187	C25H32F3N3O4	'C25H33F3N3O4(+1)'	496.242	497.245	27.0393	4.48	4.42381	9189.68	23446	106298	2.60435e+06				64	2.0548e-16	496.242	1.26458	497.246	1.28731	27.7275	2.54518
347	C30H27N5O	'C30H28N5O(+1)'	474.229	475.232	32.4472	21.76	21.9086	83894.3	228179	2.40519e+06	5.38392e+07				403	2.08764e-17	474.229	1.26764	475.233	1.32894	31.5732	2.69355
73	C18H15Cl3N2S	'C18H16Cl3N2S(+1)'	397.009	399.006	95.9873	22.56	22.7831	86681.3	357496	2.71842e+06	6.67605e+07				419	4.2329e-17	397.01	1.26819	399.007	0.644151	99.0274	3.16711
136	C26H25ClN2O3	'C26H26ClN2O3(+1)'	449.163	451.16	31.9958	25.74	25.7399	151009	605435	3.51524e+06	6.50983e+07				468	2.21583e-16	449.163	1.26857	451.159	0.517781	29.4138	8.06979
135	C32H39NO2	'C32H40NO2(+1)'	470.305	471.309	34.6103	27.89	27.9942	146194	932896	4.22956e+06	8.08297e+07				515	6.55002e-16	470.306	1.26906	471.309	1.20057	34.9941	1.10888
262	C18H25N3O2	'C18H26N3O2(+1)'	316.202	317.205	19.4683	3.49	3.43567	2091.42	2098.91	66351.4	1.36223e+06				35	2.24996e-16	316.202	1.27073	317.206	2.00768	19.2376	1.1852
388	C30H28N2O6S	'C30H29N2O6S(+1)'	545.174	546.177	32.4472	31.24	31.2531	193188	943016	5.33186e+06	1.14355e+08				573	2.58456e-16	545.175	1.27099	546.178	0.970144	33.7555	4.03208
393	C22H20FN3O2	'C22H21FN3O2(+1)'	378.161	379.165	23.7946	27.61	27.6588	81454.9	783038	4.09614e+06	9.76942e+07				507	2.59265e-16	378.162	1.27218	379.165	1.35452	23.8178	0.0976497
676	C27H40N8O7	'C27H41N8O7(+1)'	589.309	590.313	29.2025	4.59	4.62108	14793.8	25062.2	115734	3.16382e+06				70	1.97622e-16	589.31	1.2736	590.313	1.0397	31.8207	8.96573
717	C15H14F2N4S	'C15H15F2N4S(+1)'	321.098	322.101	16.2236	3.81	3.77687	1577.55	16409	79760.4	1.6583e+06				46	1.9362e-16	321.098	1.27404	322.102	1.74693	15.1839	6.40834
130	C34H38N3O7P	'C34H39N3O7P(+1)'	632.252	633.255	36.7735	31.25	31.256	854875	1.36312e+06	5.31238e+06	1.38998e+08				573	8.18305e-16	632.253	1.27478	633.256	1.30134	38.5888	4.93636
432	C13H12N2O	'C13H13N2O(+1)'	213.102	214.106	14.0604	4.08	4.09569	3729.8	19190.4	91398.8	1.89759e+06	tailing or co-elution			56	8.51512e-16	213.103	1.27515	214.106	0.314593	13.4271	4.5045
674	C19H23N5O3	'C19H24N5O3(+1)'	370.187	371.191	20.5499	21.35	21.3679	40453.2	268901	1.93998e+06	2.40622e+07				393	9.53104e-17	370.188	1.27556	371.191	1.77537	19.3872	5.65778
693	C7H5N5S2	'C7H6N5S2(+1)'	224.006	226.002	8.94831	5.35	5.12852	391.783	3746.4	16345.9	1.71042e+06	bellow LOQ			91	2.36308e-18	224.006	1.27735	226.002	0.990792
411	C23H19NO3	'C23H20NO3(+1)'	358.144	359.147	24.8762	28.24	28.2552	278599	853856	4.25157e+06	9.42454e+07				521	3.84752e-16	358.144	1.27831	359.148	1.60801	24.9607	0.339886
348	C25H27N3O2S	'C25H28N3O2S(+1)'	434.19	435.193	27.0393	10.29	10.4299	18093.1	92514.8	579896	1.26749e+07				214	2.00417e-16	434.19	1.27888	435.193	0.808392	26.1719	3.20793
41	C20H21NO4	'C20H22NO4(+1)'	340.154	341.158	21.6315	4.97	4.94653	2217.15	30972.6	136753	3.11811e+06	tailing or co-elution			82	1.04551e-15	340.155	1.2807	341.158	1.47909	21.0299	2.78105
554	C15H23N5O2S	'C15H24N5O2S(+1)'	338.165	339.168	16.2236	3.51	3.48386	4957.22	13020	65499.7	1.29589e+06	tailing or co-elution			35	2.06067e-16	338.165	1.28704	339.169	2.33887	15.8597	2.24321
18	C26H27N5O2	'C26H28N5O2(+1)'	442.224	443.227	28.1209	3.3	3.31495	3573.64	12955	59641.3	1.31057e+06				31	3.71712e-17	442.224	1.29045	443.228	0.977929	26.588	5.45098
371	C22H31N3O2	'C22H32N3O2(+1)'	370.249	371.252	23.7946	5.59	5.60261	4358.5	29140.1	170613	4.26247e+06	tailing or co-elution			100	6.36962e-16	370.249	1.29406	371.253	1.71892	23.4398	1.49119
437	C34H34F2N4O6	'C34H35F2N4O6(+1)'	633.252	634.255	36.7735	8.3	8.43412	10171.7	62713.2	380228	7.97564e+06				168	4.35272e-17	633.253	1.29496	634.256	1.24576	36.9241	0.409699
288	C24H32N2O2	'C24H33N2O2(+1)'	381.254	382.257	25.9578	11.94	11.918	27396.9	101461	744749	1.7382e+07				240	1.77715e-16	381.254	1.30003	382.257	1.28124	25.8238	0.515859
90	C19H24N2O4	'C19H25N2O4(+1)'	345.181	346.184	20.5499	3.97	3.92602	1615.68	19833.3	84295.2	2.22544e+06	tailing or co-elution			52	2.39414e-16	345.181	1.30128	346.185	1.46535	20.3453	0.995385
435	C28H36O3	'C28H37O3(+1)'	421.274	422.277	30.284	32.17	32.1694	961476	1.29937e+06	4.45289e+06	1.26122e+08				597	1.48074e-16	421.274	1.30419	422.277	0.6621	29.2944	3.26776
19	C26H35N7O2S	'C26H36N7O2S(+1)'	510.265	511.268	28.1209	3.69	4.50909	7866.35	21117	110347	2.78447e+06				41	2.33129e-17	510.265	1.30869	511.269	1.15891	29.5582	5.11116
514	C18H17Cl2FN4OS	'C18H18Cl2FN4OS(+1)'	427.056	429.053	63.9915	13.39	13.5448	44948.8	156671	977798	2.33335e+07				271	2.64896e-16	427.056	1.31052	429.053	0.929185	64.9614	1.51565
169	C43H65FN6O10	'C43H66FN6O10(+1)'	845.482	846.485	46.5076	11.3	11.1966	24945.4	102979	667766	1.78695e+07				228	7.16864e-17	845.483	1.31099	846.487	1.47932	48.5082	4.30155
616	C43H69NO12	'C43H70NO12(+1)'	792.489	793.493	46.5076	31.55	31.5576	340777	486154	5.34405e+06	1.10307e+08				581	1.844e-17	792.49	1.31424	793.494	1.9268	45.5976	1.95679
572	C25H28Cl2N4O2	'C25H29Cl2N4O2(+1)'	487.166	489.163	63.9915	4.03	4.10684	2439.17	20755.5	89669	2.46741e+06				55	7.22933e-17	487.167	1.32048	489.164	0.628696	63.3175	1.05339
170	C23H21F7N4O3	'C23H22F7N4O3(+1)'	535.157	536.161	24.8762	28.14	28.1363	241253	917425	4.28035e+06	1.11646e+08				518	6.83724e-16	535.158	1.32116	536.161	1.22623	26.3068	5.75104
643	C19H24N8	'C19H25N8(+1)'	365.22	366.223	20.5499	3.29	3.30438	12651.4	14160.3	45230.4	1.48854e+06				31	2.24732e-17	365.22	1.32227	366.224	1.92966	18.4528	10.205
589	C15H18BrN7	'C15H19BrN7(+1)'	376.088	378.086	97.2776	3.78	3.78069	7786.18	14037.2	38226.9	2.06231e+06				44	2.3892e-16	376.088	1.32461	378.086	0.860383	94.4726	2.88347
786	C26H33NO2	'C26H34NO2(+1)'	392.258	393.262	28.1209	28.63	28.4421	311672	793705	4.35023e+06	9.25908e+07				524	3.35274e-16	392.259	1.33097	393.262	1.02025	28.0889	0.113688
206	C25H25N5O4	'C25H26N5O4(+1)'	460.198	461.201	27.0393	11.17	11.1816	39181.4	101818	666691	1.73291e+07				228	1.83097e-17	460.199	1.3316	461.202	1.2073	28.2858	4.60991
742	C22H18N6	'C22H19N6(+1)'	367.167	368.17	23.7946	10.07	10.0919	27437.1	73482.2	327322	1.04643e+07				207	2.85389e-17	367.167	1.33253	368.171	2.11118	23.622	0.725504
512	C22H21Cl2IN4O	'C22H22Cl2IN4O(+1)'	555.021	557.018	63.9915	31.74	31.7404	440551	1.40213e+06	5.47573e+06	1.52737e+08				585	3.1547e-15	555.022	1.33432	557.019	1.32894	65.3943	2.19204
507	C25H34N4O2S	'C25H35N4O2S(+1)'	455.248	456.251	27.0393	21.4	21.6066	73495.6	288025	2.4223e+06	5.36485e+07				395	6.58964e-17	455.248	1.33504	456.251	0.48046	26.7406	1.10471
527	C19H17N3O3	'C19H18N3O3(+1)'	336.134	337.138	20.5499	5.82	5.87935	19064.1	39018.6	186940	4.12135e+06				107	2.41747e-16	336.135	1.33588	337.138	1.75523	19.1269	6.92452
370	C21H23Cl2N5O2S	'C21H24Cl2N5O2S(+1)'	480.102	482.099	63.9915	7.71	7.80258	26751.4	53059.8	326825	6.70156e+06				156	2.62799e-17	480.103	1.34179	482.1	0.584244	66.5934	4.06599
634	C24H25F3N6S	'C24H26F3N6S(+1)'	487.189	488.192	25.9578	4.61	4.64716	4016.23	8744.49	87934.3	2.94629e+06				70	4.63609e-17	487.189	1.34389	488.192	0.770597	27.2841	5.1096
268	C25H32N2O4	'C25H33N2O4(+1)'	425.243	426.247	27.0393	5.67	5.68244	7462.91	19428.1	137579	3.64985e+06	tailing or co-elution			103	2.17907e-16	425.244	1.34899	426.247	1.25267	25.0662	7.29721
754	C13H16N4O	'C13H17N4O(+1)'	245.14	246.143	14.0604	3.27	3.07789	147.557	14543.6	52989.4	532219				30	1.50883e-16	245.14	1.35768	246.143	1.0781	12.9422	7.95294
821	C27H31N7O2	'C27H32N7O2(+1)'	486.261	487.265	29.2025	16.36	16.1919	44824.5	177628	1.36322e+06	2.7244e+07				321	1.46758e-17	486.262	1.35906	487.265	1.59834	29.1654	0.12694
215	C21H19N3O5	'C21H20N3O5(+1)'	394.14	395.143	22.713	12.5	12.3684	28798.5	108821	674130	2.11749e+07				246	2.51499e-17	394.14	1.36158	395.144	1.91735	21.4177	5.70317
749	C46H62N4O11	'C46H63N4O11(+1)'	847.449	848.452	49.7523	26.96	26.9694	813388	773202	3.77562e+06	9.1069e+07				495	1.53725e-17	847.448	1.36184	848.451	1.8758	31.3518	36.9843
125	C39H37F6N3O2	'C39H38F6N3O2(+1)'	694.286	695.29	42.1813	26.11	26.1992	234642	841785	3.74458e+06	7.77649e+07				477	7.624e-16	694.287	1.36252	695.29	0.990391	42.6658	1.14856
180	C46H62N4O11	'C46H63N4O11(+1)'	847.449	848.452	49.7523	22.72	22.9327	94293.6	333967	2.75317e+06	5.91793e+07				420	4.97992e-17	847.45	1.36264	848.454	1.63462	53.478	7.48832
819	C21H21N3O2S	'C21H22N3O2S(+1)'	380.143	381.146	22.713	10.59	10.7227	31278.3	74367.7	611652	1.70192e+07				220	7.73999e-17	380.143	1.36315	381.147	1.38021	22.5576	0.684272
722	C19H20FN5	'C19H21FN5(+1)'	338.178	339.181	20.5499	5.8	5.74635	11533.4	29489.4	179230	3.74677e+06				104	9.27189e-16	338.178	1.36531	339.182	2.11838	19.9627	2.85716
559	C24H30ClN7O2S	'C24H31ClN7O2S(+1)'	516.194	518.191	31.9958	9.27	9.18501	2199.98	58935.7	430010	9.15166e+06				185	2.24037e-16	516.195	1.3661	518.192	1.46869	35.3199	10.3891
302	C16H15N7O	'C16H16N7O(+1)'	322.141	323.144	17.3052	5.19	5.08004	21945.3	30168.6	139637	3.04624e+06				84	7.26439e-17	322.142	1.37022	323.145	2.70881	16.776	3.05795
730	C28H41N7O3	'C28H42N7O3(+1)'	524.334	525.338	30.284	13.29	13.2763	23933.7	129236	931096	2.03381e+07				264	2.59907e-16	524.335	1.37115	525.338	1.15372	30.1916	0.305096
434	C15H15FIN3O3	'C15H16FIN3O3(+1)'	432.021	433.025	16.2236	6.24	6.08614	23508	42673.4	199918	5.42954e+06				112	3.51594e-16	432.022	1.37197	433.025	1.44892	15.7537	2.89643
374	C27H32N6	'C27H33N6(+1)'	441.276	442.279	29.2025	3.86	3.8669	1382.38	6617.37	61947.1	2.11216e+06				46	1.7552e-17	441.277	1.37496	442.28	1.43077	29.086	0.398771
289	C24H32N6O3	'C24H33N6O3(+1)'	453.261	454.264	25.9578	4.74	4.6727	20088.7	27758.3	118380	3.16578e+06				71	9.5818e-17	453.261	1.38	454.265	1.49921	26.3972	1.69313
644	C28H30F3N7O3	'C28H31F3N7O3(+1)'	570.244	571.247	30.284	13.27	13.3553	42084.7	163910	842082	1.23235e+07	co-elution			266	6.79582e-17	570.244	1.38332	571.247	1.01631	31.6692	4.57399
450	C17H15BrClFN4O3	'C17H16BrClFN4O3(+1)'	457.007	459.005	97.2776	11.65	11.5772	35609.6	105434	698362	1.18716e+07				235	2.88113e-17	457.008	1.38369	459.005	0.534666	129.247	32.8636
587	C21H18FN5O	'C21H19FN5O(+1)'	376.157	377.16	22.713	22.13	21.9806	46988.2	315710	2.52807e+06	6.07265e+07				406	1.96724e-16	376.157	1.38957	377.161	1.39557	21.4358	5.62313
102	C13H16N2	'C13H17N2(+1)'	201.139	202.142	14.0604	5.14	5.17432	13948.3	24446.7	140790	3.20624e+06				86	2.88773e-17	201.139	1.39096	202.142	0.475833	14.706	4.59128
66	C25H35NO5	'C25H36NO5(+1)'	430.259	431.262	27.0393	12.38	12.5117	24180.1	106465	820714	1.95744e+07				249	1.98708e-16	430.259	1.39311	431.263	0.937456	26.0146	3.78973
604	C18H15Cl4N3OS	'C18H16Cl4N3OS(+1)'	463.973	461.976	78.1353	29.84	29.8486	415999	1.02032e+06	4.82745e+06	1.12575e+08				547	3.17296e-16	463.974	1.39619	461.977	1.59499	76.6862	1.85458
788	C18H18N2O3	'C18H19N2O3(+1)'	311.139	312.142	19.4683	6.79	6.61702	22702.6	46460.4	222530	6.14477e+06				129	3.95563e-17	311.139	1.39769	312.142	0.829836
444	C22H30O4	'C22H31O4(+1)'	359.222	360.225	23.7946	14.14	14.1487	43998.8	144345	838791	2.41094e+07	below LOQ			282	1.69014e-17	359.222	1.40727	360.226	1.7772	23.1046	2.89983
529	C29H29N7O2	'C29H30N7O2(+1)'	508.246	509.249	31.3656	4.39	4.34396	4921.34	9844.39	78077.9	616873	bellow LOQ			62	2.16092e-17	508.246	1.40865	509.25	1.94003	30.1481	3.88159
647	C21H21N3O2S	'C21H22N3O2S(+1)'	380.143	381.146	22.713	14.76	14.9256	43210.6	179214	1.18077e+06	3.07117e+07				298	1.21868e-16	380.143	1.41322	381.147	1.19435	22.9079	0.857898
301	C21H22FN3O	'C21H23FN3O(+1)'	352.182	353.185	22.713	5.16	5.16073	3214.4	25854.4	130793	3.79238e+06	tailing or co-elution			87	2.56935e-16	352.182	1.41826	353.186	1.60837	21.917	3.5047
667	C29H27N7O4S	'C29H28N7O4S(+1)'	570.192	571.195	31.3656	3.66	3.67574	1350.95	15487.6	55991.5	1.77657e+06				40	5.303e-17	570.193	1.42411	571.195	0.477125	33.782	7.70392
15	C17H11F6N7O	'C17H12F6N7O(+1)'	444.1	445.104	18.3867	19.69	19.7131	67035.9	275462	2.04318e+06	4.77185e+07	below LOQ			371	3.41526e-17	444.1	1.42481	445.103	1.53426	21.8256	18.7029
622	C18H21N5O2S	'C18H22N5O2S(+1)'	372.149	373.152	19.4683	3.99	3.92461	1060.45	14781.6	77521.8	1.89276e+06	tailing or co-elution			53	2.93805e-16	372.149	1.43157	373.153	1.85919	20.1971	3.74366
4	C27H31N7OS	'C27H32N7OS(+1)'	502.238	503.242	29.2025	22.78	22.5892	62817.8	233337	2.60114e+06	5.63869e+07				415	7.29399e-17	502.239	1.43187	503.242	0.610344	29.1229	0.272442
600	C24H27N5O3	'C24H28N5O3(+1)'	434.219	435.222	25.9578	15.32	15.3512	21311.3	168842	1.24265e+06	2.7411e+07				308	7.84818e-17	434.219	1.43758	435.222	1.05131	23.862	8.07353
142	C21H26O2	'C21H27O2(+1)'	311.201	312.204	22.713	21.45	21.4676	48380.6	251921	2.31371e+06	4.12912e+07				394	3.66804e-17	311.201	1.45279	312.204	1.43836	20.3979	10.1928
438	C25H22F3N5O4S	'C25H23F3N5O4S(+1)'	546.142	547.145	27.0393	19.8	19.807	62693.3	257936	2.0288e+06	3.81457e+07				373	7.38363e-17	546.143	1.45403	547.145	0.685136	28.5644	5.64025
553	C32H36N2O3	'C32H37N2O3(+1)'	497.28	498.283	34.6103	31.64	31.633	328986	676206	1.04501e+06	1.34346e+08				582	2.04273e-15	497.281	1.45666	498.284	0.824248	35.0875	1.37868
271	C9H9I2NO3	'C9H10I2NO3(+1)'	433.874	434.878	9.73416	3.54	3.53981	26652.5	16992.3	68163.4	1.66587e+06				37	1.84456e-16	433.875	1.45759	434.879	2.02779	11.3998	17.1114
309	C24H17N3O6	'C24H18N3O6(+1)'	444.119	445.122	25.9578	26.82	26.8334	345189	777789	3.87761e+06	9.59306e+07				491	6.01034e-16	444.12	1.46787	445.123	1.42991	27.0005	4.01728
160	C24H25FN6O	'C24H26FN6O(+1)'	433.215	434.218	25.9578	5.96	5.94134	18492.8	37592.2	190265	5.26115e+06				108	1.21276e-16	433.215	1.46834	434.219	1.62557	24.9026	4.06491
140	C22H18N6	'C22H19N6(+1)'	367.167	368.17	23.7946	10.72	10.7487	24396.4	97424	613758	1.51722e+07				221	3.58288e-16	367.167	1.46976	368.171	1.78914	22.7747	4.28644
812	C25H31N5O4	'C25H32N5O4(+1)'	466.245	467.248	27.0393	9.29	9.41582	16942.8	71829.3	320587	1.02793e+07				190	3.32408e-16	466.246	1.46984	467.249	1.38176	26.5996	1.62629
505	C19H23N3O3	'C19H24N3O3(+1)'	342.181	343.185	20.5499	13.46	13.4893	10682.1	48728.4	941153	1.65404e+07				269	7.37357e-17	342.182	1.47245	343.185	1.7618	19.3265	5.95301
251	C22H24N2O8	'C22H25N2O8(+1)'	445.161	446.164	23.7946	5.21	5.1538	636.625	27463.3	147944	4.06125e+06				89	5.37742e-17	445.161	1.47937	446.158	13.4603
365	C9H9BrN2O3	'C9H10BrN2O3(+1)'	272.987	274.985	97.2776	5.54	5.54325	2505.22	25198.8	160189	3.58532e+06				96	1.87606e-16	272.987	1.49084	274.985	0.984756	96.9881	0.297607
314	C29H35N7O4	'C29H36N7O4(+1)'	546.282	547.286	31.3656	6.16	6.19801	1855.96	41031.5	203938	4.52157e+06				114	1.98331e-16	546.283	1.49208	547.286	1.3226	30.2842	3.44777
353	C14H16ClN5O2S	'C14H17ClN5O2S(+1)'	354.079	356.076	31.9958	17.44	17.4593	33456.3	184605	1.57876e+06	3.19507e+07				338	4.43303e-17	354.079	1.49227	356.076	0.537105	32.0636	0.212099
158	C21H27ClN2O2	'C21H28ClN2O2(+1)'	375.183	377.18	31.9958	12.32	12.4659	24026.5	111029	816485	1.83964e+07				247	2.46395e-16	375.184	1.49281	377.181	0.435795	30.4592	4.80239
748	C19H18N2O4S	'C19H19N2O4S(+1)'	371.106	372.109	20.5499	23.35	23.3589	36512.3	322226	2.7395e+06	3.71232e+07				425	4.94989e-17	371.107	1.4935	372.11	1.66989	20.4716	0.381131
68	C24H26BrN3O3	'C24H27BrN3O3(+1)'	484.123	486.121	97.2776	14.08	14.251	45883.1	150271	1.06675e+06	2.28724e+07				284	1.58796e-17	484.124	1.49471	486.121	1.01461	97.5029	0.231624
664	C24H19N3O6	'C24H20N3O6(+1)'	446.135	447.138	25.9578	31.22	31.2285	958597	1.30301e+06	5.2969e+06	1.20647e+08				573	3.88476e-17	446.135	1.49508	447.139	1.58074	25.7082	0.961289
645	C26H21F3N4O4	'C26H22F3N4O4(+1)'	511.159	512.162	28.1209	27.09	26.9568	193695	636470	3.90232e+06	7.88378e+07				494	3.76737e-16	511.16	1.49558	512.163	1.15883	27.7025	1.48795
475	C20H19N3O	'C20H20N3O(+1)'	318.16	319.163	21.6315	16.58	16.8378	12803	165386	1.45914e+06	3.09363e+07				328	1.6304e-16	318.161	1.49706	319.164	1.19476	21.5196	0.516926
547	C18H24N6O	'C18H25N6O(+1)'	341.208	342.212	19.4683	6.14	6.16779	10066.7	41582.4	204317	4.64378e+06				115	6.01533e-16	341.209	1.49752	342.213	2.44511	19.1382	1.69566
203	C22H24FN5O4	'C22H25FN5O4(+1)'	442.189	443.192	23.7946	15.54	15.6953	46217	214112	1.31079e+06	2.84615e+07				314	6.3378e-17	442.189	1.4981	443.192	1.05953	21.7654	8.52812
110	C36H41N3O6	'C36H42N3O6(+1)'	612.307	613.31	38.9366	25.62	25.716	333537	680648	3.57789e+06	8.22831e+07				467	5.24092e-16	612.308	1.49905	613.311	1.11343	40.7966	4.77685
379	C22H32N6	'C22H33N6(+1)'	381.276	382.279	23.7946	5.36	5.46954	6953.95	29843.7	159575	4.01703e+06				94	3.92324e-17	381.277	1.50259	382.28	2.53259	24.7545	4.03416
659	C19H17N3O2S2	'C19H18N3O2S2(+1)'	384.084	385.087	20.5499	24.47	24.4711	147653	477491	3.17673e+06	7.69412e+07				438	8.1969e-17	384.084	1.50437	385.088	1.72799	20.77	1.07114
113	C22H36N2O5S	'C22H37N2O5S(+1)'	441.242	442.245	23.7946	8.32	8.43626	18509.3	66133.9	381432	7.80785e+06				169	7.53283e-16	441.242	1.51211	442.246	2.03691	25.1095	5.52625
462	C24H29N7O2	'C24H30N7O2(+1)'	448.246	449.249	25.9578	4.66	4.65035	9315.96	25812.5	117774	2.46283e+06				70	9.27465e-17	448.246	1.51291	449.25	1.41814	26.2855	1.26272
611	C25H30N6O	'C25H31N6O(+1)'	431.255	432.259	27.0393	5.14	5.27585	2161.68	29989.5	147314	3.74994e+06				88	4.787e-17	431.256	1.5187	432.26	2.14093	26.1475	3.29829
500	C31H29N5O6S	'C31H30N5O6S(+1)'	600.191	601.194	33.5288	31.52	31.5231	1.0102e+06	1.42172e+06	5.44277e+06	1.14701e+08				580	2.19001e-16	600.192	1.51887	601.195	0.80787	35.3572	5.45321
715	C19H12N2O2Cl2	'C19H13Cl2N2O2(+1)'	371.035	373.032	63.9915	28.9	28.9191	129543	912147	4.49953e+06	1.13006e+08				532	3.46876e-17	371.035	1.51931	373.032	0.958616	62.3968	2.49209
603	C10H8BrN5OS	'C10H9BrN5OS(+1)'	325.971	327.969	97.2776	5.47	5.39077	22397.3	34453.4	158140	3.36874e+06				92	2.12614e-16	325.971	1.52217	327.969	1.05735	102.568	5.43872
404	C17H13Cl2NO4	'C17H14Cl2NO4(+1)'	366.029	368.026	63.9915	17.56	17.57	41092.3	180823	1.60977e+06	3.84852e+07				341	4.10261e-17	366.03	1.52509	368.027	0.998719	61.6941	3.59018
98	C49H66N10O10S2	'C49H67N10O10S2(+1)'	1019.45	1020.45	52.9971	4.45	4.51069	15477.9	23964.6	110518	2.33396e+06	below LOQ			67	6.52366e-18	1019.45	1.53192	1020.45	0.323315	60.1593	13.5143
423	C20H16N6S	'C20H17N6S(+1)'	373.123	374.126	21.6315	3.99	3.97489	3147.1	10095.3	15960.6	1.55567e+06				51	1.48886e-16	373.124	1.53658	374.127	2.11597	21.3776	1.17338
114	C26H29NO4S2	'C26H30NO4S2(+1)'	484.161	485.164	28.1209	15.44	15.6169	32418	141672	1.2574e+06	3.0118e+07				313	3.20608e-16	484.162	1.53676	485.165	0.618877	30.6396	8.95674
245	C22H26ClN7O2S	'C22H27ClN7O2S(+1)'	488.163	490.16	31.9958	6.85	6.87111	14146.4	43343.9	252235	5.61389e+06				136	7.70912e-17	488.164	1.53755	490.16	0.366381	35.1445	9.84096
78	C17H13N3O5S2	'C17H14N3O5S2(+1)'	404.037	405.04	18.3867	5.13	5.07888	4985.05	24995.3	142288	2.97728e+06	tailing or co-elution			85	1.45473e-17	404.038	1.54623	405.041	1.83877	19.5703	6.43727
820	C24H19N3O6	'C24H20N3O6(+1)'	446.135	447.138	25.9578	30.08	30.0966	327535	993574	4.84816e+06	8.98929e+07				551	1.35135e-17	446.135	1.54953	447.139	1.71413	25.9466	0.0429686
709	C18H15ClN6OS2	'C18H16ClN6OS2(+1)'	431.051	433.048	31.9958	10.4	10.4316	10861.6	93909.3	576405	1.63352e+07				214	7.58591e-17	431.052	1.55064	433.048	0.0430549	38.1954	19.3765
109	C30H34N2O3	'C30H35N2O3(+1)'	471.264	472.268	32.4472	12.15	12.2853	27038.3	62003.8	801605	1.75647e+07				245	7.34274e-17	471.265	1.55179	472.268	1.22524	32.2854	0.498548
606	C13H12N4O2S2	'C13H13N4O2S2(+1)'	321.047	322.051	14.0604	10.74	10.721	15580.3	39418.5	605224	1.21643e+07				220	4.77598e-16	321.048	1.55407	322.052	2.39427	13.4621	4.25568
493	C22H30N4O	'C22H31N4O(+1)'	367.249	368.253	23.7946	3.87	3.84266	4766.82	17879.4	80273.8	1.67137e+06				46	2.13313e-16	367.25	1.55431	368.253	1.61122	23.6635	0.550902
440	C30H42N8O3	'C30H43N8O3(+1)'	563.345	564.349	32.4472	3.61	3.62605	5319.66	17314.3	71146.8	1.61144e+06				39	2.60725e-17	563.346	1.55434	564.35	1.63056	36.8991	13.7205
120	C21H23N7O2S	'C21H24N7O2S(+1)'	438.171	439.174	22.713	6.13	6.16101	6802.09	14028.6	202886	4.30341e+06	co-elution			115	8.7798e-17	438.171	1.55702	439.175	1.64729	22.5736	0.613857
327	C24H22F3N5O5	'C24H23F3N5O5(+1)'	518.165	519.168	25.9578	27.68	27.6538	360763	867029	4.14204e+06	9.45788e+07				509	7.38745e-16	518.165	1.5622	519.169	1.59633	26.8998	3.62912
566	C18H13ClF6N2O3	'C18H14ClF6N2O3(+1)'	455.059	457.056	31.9958	31.37	31.38	2.11688e+06	1.32971e+06	4.40893e+06	1.35097e+08				577	1.07618e-16	455.06	1.56229	457.056	0.501933	29.119	8.99102
237	C4H7Cl2O4P	'C4H8Cl2O4P(+1)'	220.953	222.95	63.9915	8.65	8.67039	7299.92	50067.5	358079	5.85225e+06				173	1.18274e-17	220.954	1.56574	222.951	1.87699	63.6057	0.602997
452	C21H20N4O3	'C21H21N4O3(+1)'	377.161	378.164	22.713	3.54	3.51048	24578	16835.7	67046.3	1.5528e+06				36	2.54371e-16	377.161	1.57018	378.165	1.67563	22.3598	1.55511
665	C27H28N4O2	'C27H29N4O2(+1)'	441.228	442.232	29.2025	6.66	6.72803	11808.3	43691.1	243359	5.1512e+06				132	5.49277e-16	441.229	1.57103	442.232	1.25242	27.6494	5.31827
112	C18H26ClN3O3	'C18H27ClN3O3(+1)'	368.174	370.171	31.9958	3.75	3.73608	1263.39	7395.19	11085.8	2.14624e+06	co-elution			43	7.16287e-16	368.174	1.57681	370.171	0.596923	29.2564	8.56176
355	C27H27N7O2S	'C27H28N7O2S(+1)'	514.202	515.205	29.2025	7.09	6.27052	6337.28	41698.5	211029	4.67353e+06	below LOQ			142	2.24163e-18	514.203	1.57852	515.206	0.669377	27.454	5.98724
670	C27H31N7O2	'C27H32N7O2(+1)'	486.261	487.265	29.2025	4	4.00286	2352.54	19283.7	86241.9	1.80379e+06				52	4.04516e-16	486.262	1.58041	487.265	1.57544	30.1429	3.22026
607	C22H20N2O5S	'C22H21N2O5S(+1)'	425.117	426.12	23.7946	12.98	12.9846	35928.6	119186	864307	1.31103e+07				258	5.44555e-17	425.117	1.58412	426.12	1.1228	23.2053	2.47644
516	C22H29N7O5	'C22H30N7O5(+1)'	472.23	473.234	23.7946	3.51	3.51417	6381.44	5719.52	65007.6	1.47178e+06				36	9.69545e-17	472.231	1.58984	473.234	1.6352	23.7361	0.246014
666	C26H19F3N4O	'C26H20F3N4O(+1)'	461.158	462.162	28.1209	25.98	26.0667	266978	846560	3.6934e+06	7.65729e+07				474	1.4479e-16	461.159	1.59373	462.162	1.37239	27.2892	2.95745
483	C27H44O3	'C27H45O3(+1)'	417.336	418.34	29.2025	34.31	34.3062	315018	1.00392e+06	5.89601e+06	1.33762e+08				638	2.55475e-17	417.337	1.59538	418.34	1.57133	29.1187	0.286728
464	C35H28F3N5O2	'C35H29F3N5O2(+1)'	608.227	609.23	37.855	24.86	24.7452	189496	599725	3.29289e+06	7.33278e+07				445	7.13042e-17	608.228	1.59761	609.231	1.67261	37.5947	0.687757
330	C26H33FN4O3S	'C26H34FN4O3S(+1)'	501.233	502.236	28.1209	15.01	15.1994	22629.2	181786	1.22393e+06	2.61411e+07				305	3.40175e-16	501.234	1.5986	502.237	1.20556	29.5236	4.98826
454	C19H17N5O7S3	'C19H18N5O7S3(+1)'	524.036	525.04	20.5499	6.61	6.57339	11011.5	32426.3	229352	5.23108e+06				128	6.57195e-17	524.037	1.60045	525.04	1.09797	23.0029	11.937
453	C27H32ClN5O5	'C27H33ClN5O5(+1)'	542.216	544.214	31.9958	4.26	4.31586	1565.45	22435.8	97940.7	2.65282e+06				60	1.2269e-16	542.217	1.60564	544.214	1.28603	32.0742	0.245106
339	C20H23BrN8O	'C20H24BrN8O(+1)'	471.125	473.123	97.2776	3.43	3.45897	3679.39	2928.59	53395.7	1.39392e+06	below LOQ			34	1.73811e-18	471.126	1.60829	473.124	1.27788	103.345	6.23748
811	C19H16N2O5	'C19H17N2O5(+1)'	353.113	354.117	20.5499	25.81	25.8196	233629	630821	3.31394e+06	3.10926e+07				470	1.66877e-16	353.114	1.60831	354.117	1.6547	20.5302	0.0956787
702	C23H26FN6O9P	'C23H27FN6O9P(+1)'	581.156	582.159	24.8762	6.67	6.60778	4480.2	44772	232978	5.99868e+06				128	2.05702e-16	581.157	1.6101	582.159	0.857193	27.1521	9.14889
650	C17H18BrN3O4S	'C17H19BrN3O4S(+1)'	440.027	442.025	97.2776	20.95	20.965	53016.7	256444	2.22082e+06	3.42808e+07				384	1.90925e-17	440.028	1.61876	442.026	0.973951	97.5718	0.302466
593	C17H15FN2O3	'C17H16FN2O3(+1)'	315.114	316.117	18.3867	14.61	14.653	8677.94	142591	1.11224e+06	2.06646e+07				291	5.53753e-17	315.114	1.61937	316.118	1.40093	20.0221	8.89438
515	C22H24N8OS	'C22H25N8OS(+1)'	449.187	450.19	23.7946	26.3	26.1169	186979	627695	3.62824e+06	7.73443e+07				475	3.33114e-16	449.187	1.62015	450.19	0.790692	25.1036	5.50106
511	C23H30N8O3S	'C23H31N8O3S(+1)'	499.223	500.227	24.8762	3.8	3.75673	21617.3	20238	76054.9	1.56657e+06				43	1.88661e-16	499.224	1.62264	500.227	1.29653	26.6392	7.08715
711	C15H19N7O3S	'C15H20N7O3S(+1)'	378.134	379.138	16.2236	5.5	5.45348	9803.5	17448.8	31661.2	3.44504e+06				94	1.28155e-16	378.135	1.62278	379.139	2.83056	15.1163	6.82538
684	C20H20N4O	'C20H21N4O(+1)'	333.171	334.174	21.6315	32.18	32.1767	2.08532e+06	1.39726e+06	5.60427e+06	1.16486e+08				597	4.73203e-16	333.17	1.62496	334.174	2.15098
761	C26H30N6O3	'C26H31N6O3(+1)'	475.245	476.249	28.1209	3.92	3.95816	2381.59	3551.82	80364.7	2.06327e+06				51	6.19163e-17	475.246	1.62651	476.249	1.28344	30.8489	9.70109
376	C31H33ClN2O3	'C31H34ClN2O3(+1)'	517.225	518.229	33.5288	24.56	24.6788	391202	708226	3.27372e+06	7.55867e+07				443	4.74365e-16	517.226	1.63077	518.23	1.74948	34.173	1.92155
392	C24H27ClN2O4	'C24H28ClN2O4(+1)'	443.173	445.17	31.9958	9.01	9.1065	11259.9	44912.6	425347	8.88256e+06				185	5.20879e-17	443.174	1.63269	445.17	0.94843	31.1856	2.53228
557	C27H24N2O5	'C27H25N2O5(+1)'	457.176	458.179	29.2025	27.46	27.4677	514084	866251	4.08268e+06	8.36272e+07				504	2.97264e-16	457.177	1.63352	458.18	1.67782	28.8008	1.37551
552	C29H24ClN3O3S	'C29H25ClN3O3S(+1)'	530.13	532.127	31.9958	28.9	28.7351	214568	742508	4.39567e+06	9.87328e+07				528	6.06046e-17	530.131	1.63358	532.127	0.854605	36.9868	15.599
688	C26H43N5O7	'C26H44N5O7(+1)'	538.324	539.327	28.1209	16.84	16.8473	32558.8	167607	1.45933e+06	2.82916e+07				330	2.32981e-16	538.324	1.64132	539.327	1.10087	31.2603	11.1639
662	C20H12N2O3S	'C20H13N2O3S(+1)'	361.064	362.067	21.6315	12.58	12.665	4365.69	122313	817213	1.22632e+07				251	3.89978e-17	361.065	1.64524	362.068	1.61602	21.4888	0.6597
427	C28H36O15	'C28H37O15(+1)'	613.213	614.216	30.284	7.22	7.209	26405.3	50510.2	252134	6.1433e+06				143	3.1832e-17	613.214	1.64911	614.217	1.72358	31.1534	2.87074
642	C17H21ClN4O3S2	'C17H22ClN4O3S2(+1)'	429.082	431.079	31.9958	5.28	5.29935	7230.59	28543	152500	3.8498e+06				91	5.4324e-17	429.082	1.65265	431.079	0.287936	39.8046	24.4058
695	C26H31N3O5	'C26H32N3O5(+1)'	466.234	467.237	28.1209	7.59	7.67191	13228.7	49602.4	306654	5.92547e+06				153	4.47389e-16	466.234	1.65304	467.238	1.55186	26.9465	4.1762
317	C24H30N6O2	'C24H31N6O2(+1)'	435.25	436.254	25.9578	5.34	5.2754	8769.21	28068.7	121521	3.16798e+06				89	5.83836e-16	435.251	1.66602	436.254	1.63571	24.9559	3.85935
757	C21H30Cl2N2O5	'C21H31Cl2N2O5(+1)'	461.16	463.158	63.9915	27.86	27.8745	265290	572429	4.11477e+06	7.03985e+07				514	7.5044e-17	461.161	1.66648	463.158	1.12006	63.5852	0.635052
407	C25H31N7O6	'C25H31N7NaO6(+1)'	548.223	549.226	27.0393	7.98	7.98308	15274.8	59449	337825	7.80772e+06				161	4.21429e-17	548.222	1.66731	549.225	1.87308	33.3949	23.5049
484	C17H17ClFN3O3	'C17H18ClFN3O3(+1)'	366.102	368.099	31.9958	3.92	3.91336	6445.93	17049.8	57730.1	2.32693e+06				50	3.80489e-17	366.102	1.67137	368.099	0.747871	32.87	2.73215
765	C27H31FN6OS	'C27H32FN6OS(+1)'	507.234	508.237	29.2025	4.11	4.16936	1039.5	18031	91127.7	2.39682e+06				57	1.98722e-17	507.235	1.67333	508.237	0.705893	31.5271	7.96022
307	C26H24N8O2	'C26H25N8O2(+1)'	481.209	482.213	28.1209	3.75	3.76764	1221.9	15542	42156.9	1.74827e+06				42	1.28446e-16	481.21	1.67696	482.214	1.39736	28.9099	2.8059
768	C27H32N6	'C27H33N6(+1)'	441.276	442.279	29.2025	10.51	10.6544	19444.1	71109	583689	1.289e+07				218	6.30561e-18	441.275	1.68226	442.279	0.933436	30.8906	5.7809
443	C26H40O3	'C26H41O3(+1)'	401.305	402.308	28.1209	33.31	33.3256	150361	1.21599e+06	4.64602e+06	1.51741e+08				624	1.43629e-17	401.306	1.68406	402.309	1.4312	29.0971	3.47145
390	C26H25F9N2O4	'C26H26F9N2O4(+1)'	601.174	602.178	28.1209	31.97	31.5206	2.48254e+06	1.41929e+06	5.45133e+06	1.13398e+08				591	8.91672e-18	601.175	1.69103	602.179	2.64959	27.5894	1.88997
522	C30H27BrN4O2	'C30H28BrN4O2(+1)'	555.139	557.137	97.2776	15.78	15.9035	63530.9	207721	1.34567e+06	2.83863e+07				317	5.83303e-17	555.14	1.69577	557.138	1.38326	96.974	0.312034
426	C18H23F2N5O4S2	'C18H24F2N5O4S2(+1)'	476.123	477.127	19.4683	17.37	17.3711	47977.1	193503	1.57916e+06	3.40599e+07				336	8.49427e-17	476.124	1.69799	477.127	0.834234	19.953	2.48964
776	C18H13N3OS2	'C18H14N3OS2(+1)'	352.057	353.061	19.4683	5.93	5.80872	12390.8	32421.4	181761	3.93328e+06				105	1.70112e-16	352.058	1.70068	353.061	0.189333	17.4775	10.2257
335	C23H26IN7O2S	'C23H27IN7O2S(+1)'	592.099	593.102	24.8762	8.22	8.25654	15855.9	56306.2	361468	8.72912e+06				167	3.3401e-16	592.1	1.70203	593.102	0.433555	27.3446	9.92263
357	C23H25F4N3O3S	'C23H26F4N3O3S(+1)'	500.163	501.166	24.8762	11.46	11.5986	25551.7	107235	693605	1.00632e+07				236	8.47802e-17	500.163	1.71997	501.167	1.3714	25.6329	3.04211
333	C24H25N5O4	'C24H26N5O4(+1)'	448.198	449.201	25.9578	14.19	14.041	48958.4	152277	1.04183e+06	2.48163e+07				281	2.04055e-16	448.199	1.72042	449.202	1.91213	26.5609	2.32371
577	C20H15NO3	'C20H16NO3(+1)'	318.112	319.116	21.6315	21.45	21.4571	67572.2	263272	2.36572e+06	4.69249e+07				394	4.50916e-17	318.113	1.73019	319.117	2.16016	20.2056	6.5916
228	C22H42N4O8S2	'C22H43N4O8S2(+1)'	555.252	556.255	23.7946	3.7	3.69669	22681.7	18658.9	74996.8	1.55193e+06				41	6.6556e-16	555.253	1.74186	556.256	1.1461	26.4401	11.1181
316	C34H44N4O4	'C34H45N4O4(+1)'	573.344	574.347	36.7735	3.92	3.87657	23733.9	19751.3	81870.1	1.80117e+06	below LOQ			47	2.67784e-17	573.345	1.74804	574.348	1.5755	36.6391	0.365329
546	C22H24Cl2N2O4	'C22H25Cl2N2O4(+1)'	451.119	453.116	63.9915	27.64	27.6477	314102	865021	4.12325e+06	1.05867e+08				509	6.6137e-17	451.119	1.76109	453.116	0.978929	61.7183	3.5524
651	C29H31F3N6O3	'C29H32F3N6O3(+1)'	569.248	570.252	31.3656	13.46	13.5708	30625.2	130669	968110	2.13775e+07				272	1.26197e-16	569.249	1.76222	570.254	4.97464	29.6804	5.37277
706	C26H31BrN8O	'C26H32BrN8O(+1)'	551.188	553.186	97.2776	3.71	3.71923	21204.4	18204.7	74848.2	1.87789e+06	bellow LOQ			41	8.38995e-18	551.189	1.76565	553.187	1.99253	95.8261	1.4921
481	C21H17Cl3N4OS	'C21H18Cl3N4OS(+1)'	479.026	481.023	95.9873	28.96	28.9179	318897	901946	4.49506e+06	9.44643e+07				532	2.10687e-16	479.027	1.76827	481.024	1.70813	101.628	5.8762
131	C27H37N3O7S	'C27H38N3O7S(+1)'	548.242	549.246	29.2025	21.68	21.6748	63558.4	250840	1.93728e+06	1.95368e+07				397	1.45206e-16	548.243	1.76853	549.246	1.166	29.8262	2.13591
708	C24H20F3N5O	'C24H21F3N5O(+1)'	452.169	453.173	25.9578	17.2	17.3202	43996.1	215057	1.58147e+06	3.55864e+07				335	4.68995e-16	452.17	1.76858	453.173	1.27432	26.537	2.23161
318	C22H22F3N3O3	'C22H23F3N3O3(+1)'	434.169	435.172	23.7946	12.6	12.7053	33001.3	139983	863094	1.92142e+07				252	1.54629e-16	434.169	1.77435	435.173	2.02713	22.9376	3.60159
281	C21H18O11	'C21H19O11(+1)'	447.092	448.096	22.713	6.33	6.34284	15709.8	34746.6	210867	4.54019e+06				121	1.74858e-16	447.093	1.77787	448.096	1.74899	23.1895	2.09784
510	C16H10BrN3O2	'C16H11BrN3O2(+1)'	356.003	358.001	97.2776	25.83	25.9079	26929.5	594084	3.37212e+06	3.51858e+07				471	4.8759e-17	356.004	1.78249	358.001	1.55634	96.4573	0.843182
658	C18H17ClN2O3S	'C18H18ClN2O3S(+1)'	377.072	379.069	31.9958	27.67	27.737	102184	181311	4.18112e+06	9.05678e+07				510	3.85268e-16	377.073	1.78351	379.069	0.324021	35.3387	10.448
334	C19H19N3O2S	'C19H20N3O2S(+1)'	354.127	355.13	20.5499	5.6	5.62291	4580.21	27644.8	88237.4	3.76034e+06	tailing or co-elution			100	1.34517e-16	354.128	1.78422	355.131	1.47388	18.538	9.79031
568	C22H20Br2N2O2	'C22H21Br2N2O2(+1)'	504.994	502.996	51.3993	31.7	31.703	2.45736e+06	1.41998e+06	5.49492e+06	1.1969e+08				584	3.0468e-16	504.995	1.7854	502.997	1.78503	49.3768	3.93494
716	C23H25ClFN7O	'C23H26ClFN7O(+1)'	470.187	472.184	31.9958	11.35	11.3405	9270.96	116296	682335	1.85132e+07				230	1.05894e-16	470.187	1.79302	472.184	1.26968	30.151	5.76578
87	C50H75NO14	'C50H76NO14(+1)'	914.526	915.529	54.0786	31.81	31.8144	1.96289e+06	1.41611e+06	5.53153e+06	1.22532e+08				587	1.29613e-16	914.528	1.79535	915.531	1.87517	56.6207	4.7006
531	C26H29N5O2	'C26H30N5O2(+1)'	444.239	445.243	28.1209	7.26	7.22236	2925.59	45478.8	277526	7.02394e+06				142	8.49146e-17	444.24	1.80004	445.244	1.6773	27.711	1.4577
422	C33H43N7O2	'C33H44N7O2(+1)'	570.355	571.358	35.6919	11.77	11.8051	23857.6	125235	743068	1.57433e+07				238	4.22438e-17	570.356	1.80599	571.359	1.72834	34.7439	2.65599
28	C24H30F2O6	'C24H31F2O6(+1)'	453.208	454.212	25.9578	15.47	15.4757	45243.3	165280	1.23292e+06	1.95647e+07				310	5.55792e-17	453.209	1.80719	454.212	1.73661	23.325	10.1426
29	C26H32F2O7	'C26H33F2O7(+1)'	495.219	496.222	28.1209	25.94	25.9042	85849.1	175055	3.35239e+06	4.57708e+07	co-elution			472	1.4082e-17	495.22	1.82266	496.226	7.72753	21.8008	22.4747
655	C20H27N7O3S	'C20H28N7O3S(+1)'	446.197	447.2	21.6315	6.61	6.62928	15904.3	40898.7	235282	5.23139e+06				129	1.4948e-16	446.198	1.82556	447.201	1.22585	21.3832	1.14787
583	C16H12F3NOS	'C16H13F3NOS(+1)'	324.066	325.07	17.3052	29.25	29.258	253718	910559	4.59775e+06	1.22138e+08				537	1.02676e-16	324.067	1.82951	325.071	2.27532	16.4808	4.76376
799	C34H36FN5O2	'C34H37FN5O2(+1)'	566.293	567.296	36.7735	7.54	7.44965	15136.3	51613.3	295673	8.2133e+06				148	1.4695e-16	566.294	1.83499	567.297	1.56262	38.4795	4.6392
550	C25H27N5O5	'C25H28N5O5(+1)'	478.209	479.212	27.0393	24.14	24.1463	115352	483887	3.08749e+06	8.02293e+07				436	2.49789e-16	478.209	1.84451	479.212	1.17397	27.6217	2.1537
675	C23H28N4O4S	'C23H29N4O4S(+1)'	457.19	458.194	24.8762	26.62	26.5962	260920	682068	3.7877e+06	8.07759e+07				486	3.34217e-16	457.191	1.84886	458.194	0.940035	26.0979	4.91118
447	C16H14Br2N4O4	'C16H15Br2N4O4(+1)'	486.943	484.945	51.3993	30.77	30.7809	363786	1.04792e+06	5.10323e+06	1.42511e+08				563	3.59228e-17	486.944	1.85425	484.946	1.64495	50.3737	1.99546
134	C21H30N4O5S	'C21H31N4O5S(+1)'	451.201	452.204	22.713	7.75	7.85217	12228.6	48903.7	323180	6.03092e+06				158	6.2993e-17	451.202	1.85894	452.205	1.1549	23.0306	1.398
298	C19H17Cl3N4O3	'C19H18Cl3N4O3(+1)'	455.044	457.041	95.9873	26.8	26.8032	276271	752966	3.86131e+06	8.7984e+07				490	1.39574e-16	455.045	1.85916	457.042	1.58639	97.2714	1.3377
178	C30H46NO7P	'C30H47NO7P(+1)'	564.308	565.312	32.4472	31.39	31.4072	551161	1.34347e+06	5.36536e+06	1.07755e+08				577	6.45069e-17	564.31	1.85931	565.313	1.6443	33.5234	3.31674
532	C22H19ClN4O5	'C22H20ClN4O5(+1)'	455.112	457.109	31.9958	12.79	12.9126	29368	134289	882837	2.28396e+07				256	2.50236e-16	455.113	1.85973	457.109	0.889711	28.1795	11.9274
46	C13H12N2O3S	'C13H13N2O3S(+1)'	277.064	278.067	14.0604	6.39	6.28691	2866.32	39376.8	183703	4.81775e+06	tailing or co-elution			122	2.4691e-17	277.065	1.86232	278.068	1.88069	19.2929	37.2139
564	C23H27N7O3S2	'C23H28N7O3S2(+1)'	514.169	515.172	24.8762	6.46	6.27057	6327.37	41685.3	210992	4.67353e+06				117	1.36413e-16	514.17	1.86264	515.173	1.28056	26.1583	5.15397
486	C25H21F3N4O3S	'C25H22F3N4O3S(+1)'	515.136	516.139	27.0393	31.37	31.3861	371653	1.40014e+06	5.34953e+06	1.45426e+08				577	6.67526e-16	515.137	1.86278	516.14	1.63175	27.9216	3.26299
704	C19H18N2O4S	'C19H19N2O4S(+1)'	371.106	372.109	20.5499	24.45	24.4107	37088.1	433212	3.06148e+06	7.01343e+07				437	1.30839e-16	371.107	1.87065	372.11	1.61777	21.5109	4.67655
712	C31H33N3O5	'C31H34N3O5(+1)'	528.249	529.253	33.5288	7.75	7.82267	5804	56551.3	324584	6.89604e+06				156	1.28897e-16	528.25	1.87241	529.254	1.73031	33.9643	1.29901
561	C24H28N8O2	'C24H29N8O2(+1)'	461.241	462.244	25.9578	12.5	12.3635	34280.7	116185	637154	1.99858e+07				246	1.73612e-16	461.242	1.87481	462.245	1.58317	25.7923	0.637379
509	C23H27ClO7	'C23H28ClO7(+1)'	451.152	453.149	31.9958	12.78	12.7811	35072.8	120631	845849	1.37725e+07				254	1.54958e-17	451.153	1.8825	453.149	0.422492	29.7493	7.02109
491	C27H28N4O3S2	'C27H29N4O3S2(+1)'	521.168	522.171	29.2025	26.26	26.2754	390601	737737	3.71056e+06	9.46145e+07				479	4.77353e-16	521.169	1.89324	522.172	1.23775	31.109	6.52879
253	C27H30F6N2O2	'C27H31F6N2O2(+1)'	529.228	530.232	29.2025	30.89	30.9108	178347	1.07787e+06	5.17092e+06	1.17428e+08				566	5.00651e-16	529.229	1.89818	530.232	1.28136	29.5832	1.3036
425	C27H36N6O3S	'C27H37N6O3S(+1)'	525.264	526.268	29.2025	3.99	4.02718	3818.63	18284	88185.5	1.95871e+06				54	1.81051e-16	525.265	1.89919	526.269	2.15138	31.5544	8.05382
320	C21H24FN5O5S	'C21H25FN5O5S(+1)'	478.155	479.159	22.713	26.14	26.1493	181821	677683	3.65557e+06	8.2963e+07				476	1.92423e-16	478.156	1.90076	479.159	1.16981	22.9507	1.04625
451	C21H16F4N4O2S	'C21H17F4N4O2S(+1)'	465.1	466.104	22.713	26.06	26.0744	109803	705225	3.62683e+06	7.27046e+07				474	3.64925e-17	465.101	1.90764	466.104	1.16621	22.6197	0.410851
441	C37H40N2O6	'C37H41N2O6(+1)'	609.296	610.299	40.0182	0.58	0.58625	1994.54	497.765	1876.19	41825.8				4	2.70923e-17	609.297	1.91036	610.3	1.13178	38.2743	4.35774
506	C31H32N6O2	'C31H33N6O2(+1)'	521.266	522.269	33.5288	31.39	31.3874	1.10606e+06	1.38162e+06	5.35538e+06	1.23091e+08				577	4.43735e-16	521.267	1.91531	522.27	1.16257	33.5773	0.144756
415	C17H13Br2N5OS	'C17H14Br2N5OS(+1)'	495.926	493.928	51.3993	11.92	11.8315	32947.1	107343	740369	1.76592e+07				239	2.64358e-16	495.927	1.91749	493.929	2.40297	46.4146	9.69794
649	C30H40ClN7O3S	'C30H41ClN7O3S(+1)'	614.267	615.271	32.4472	9.04	8.92542	6947.74	63465.5	423137	8.83842e+06	fronting			179	2.46234e-17	614.269	1.91865	615.272	1.97491	33.0962	2.00035
612	C25H27FN4O3	'C25H28FN4O3(+1)'	451.214	452.217	27.0393	10.79	10.8514	21660.9	92714	616592	1.21589e+07				222	2.33539e-16	451.215	1.9204	452.218	1.30726	26.0169	3.78139
543	C24H16F3NO4	'C24H17F3NO4(+1)'	440.11	441.114	25.9578	31.29	31.2994	668710	1.37799e+06	5.32729e+06	1.27207e+08				574	1.46603e-16	440.111	1.92194	441.115	1.82572	25.2385	2.77066
308	C21H24ClFN4O3	'C21H25ClFN4O3(+1)'	435.159	437.156	31.9958	6.34	6.30803	19325.2	43045.6	214325	4.56164e+06				119	6.06444e-16	435.16	1.92358	437.157	0.462491	29.9546	6.37968
594	C32H38ClN3O2	'C32H39ClN3O2(+1)'	532.273	533.276	34.6103	20.04	20.2403	35580.1	331513	2.14327e+06	3.75956e+07				375	5.09281e-17	532.274	1.93118	533.277	1.81405	35.0687	1.32438
460	C28H39N7O3	'C28H40N7O3(+1)'	522.319	523.322	30.284	3.95	3.95395	7523.44	8667.86	84637.9	2.05394e+06				51	5.71234e-17	522.32	1.93333	523.323	2.14815	32.2913	6.62807
398	C27H28N2O3	'C27H29N2O3(+1)'	429.217	430.221	29.2025	9.95	10.0701	15139.7	71799.5	534172	1.07574e+07				207	2.52025e-16	429.218	1.93391	430.222	2.16001	24.4453	16.2901
341	C15H19Cl2N3O4	'C15H20Cl2N3O4(+1)'	376.083	378.08	63.9915	5.45	5.48695	17590.4	35625.8	162818	4.06974e+06				95	2.28505e-16	376.083	1.93455	378.08	1.59842	60.5694	5.34783
764	C31H38N6O2	'C31H39N6O2(+1)'	527.313	528.316	33.5288	9.76	9.6968	24249.2	73711.3	391021	1.15877e+07	bellow LOQ			196	5.74147e-18	527.314	1.93563	528.317	1.80838	36.0911	7.64221
696	C25H17F2N5O3S	'C25H18F2N5O3S(+1)'	506.109	507.113	27.0393	16.37	16.1928	35698.6	169730	1.14096e+06	1.63146e+07				321	7.17835e-17	506.11	1.93754	507.113	0.958457	26.5536	1.7965
150	C27H29NO10	'C27H30NO10(+1)'	528.186	529.19	29.2025	10.42	10.5295	17784.4	94933	591249	1.25778e+07				216	1.26355e-16	528.187	1.93885	529.191	2.08531	29.3556	0.524361
631	C19H18F3N3O6	'C19H19F3N3O6(+1)'	442.122	443.125	20.5499	20.99	20.993	65295.3	265684	2.22985e+06	3.38554e+07				385	5.25247e-17	442.123	1.94152	443.126	1.67449	19.7824	3.73467
132	C30H29ClN6O3	'C30H30ClN6O3(+1)'	557.206	558.21	32.4472	4.56	4.4969	3800.4	23920.1	108373	3.04749e+06	fronting or co-elution			66	3.32124e-17	557.207	1.94546	558.211	2.45504	35.7221	10.0931
31	C26H28Cl2N4O4	'C26H29Cl2N4O4(+1)'	531.156	533.153	63.9915	12.31	12.2729	30146.8	117309	799328	1.90899e+07				244	2.32089e-16	531.157	1.94965	533.154	1.57769	62.4857	2.35317
342	C21H19Cl2IN4O2	'C21H20Cl2IN4O2(+1)'	557	558.997	63.9915	30.61	30.6221	358934	997134	5.0381e+06	1.22589e+08				562	3.25263e-16	557.001	1.95517	558.998	2.08295	66.5444	3.98934
244	C21H30O4	'C21H31O4(+1)'	347.222	348.225	22.713	13	13.0095	39097.9	128562	876225	1.45348e+07				259	6.75033e-17	347.222	1.96428	348.225	1.20058	22.04	2.96335
408	C28H35ClN6O3	'C28H36ClN6O3(+1)'	539.253	541.25	31.9958	4.01	4.03064	2374.33	19464.5	86759.5	2.42733e+06				53	1.99439e-16	539.254	1.96565	541.251	0.595542	34.4021	7.5207
646	C25H27N7O3S2	'C25H28N7O3S2(+1)'	538.169	539.172	27.0393	13.49	13.6756	12325.6	136410	983605	2.58674e+07				274	1.45387e-16	538.17	1.97733	539.173	1.17313	29.9405	10.7293
721	C25H25BrN6O2	'C25H26BrN6O2(+1)'	521.13	523.127	97.2776	11.18	11.1378	6119.03	97466.5	652641	1.45047e+07				227	2.77528e-17	521.131	1.97834	523.128	1.76281	94.8092	2.53745
412	C35H51N5O4	'C35H52N5O4(+1)'	606.401	607.405	37.855	3.51	3.51478	10529.1	17118.9	66965.6	1.73792e+06				36	4.13314e-17	606.403	1.97898	607.406	1.6824	37.757	0.25911
300	C26H28N8O	'C26H29N8O(+1)'	469.246	470.249	28.1209	7.04	7.05262	13681.4	42736.1	259494	7.1101e+06				140	5.04436e-17	469.247	1.99173	470.25	1.32859	25.483	9.38045
632	C22H18N4O2S3	'C22H19N4O2S3(+1)'	467.066	468.07	23.7946	27.88	27.8866	455145	860412	4.17638e+06	8.59661e+07	co-elution			514	6.0226e-17	467.067	1.99475	468.07	1.33123	24.626	3.49398
194	C20H21FN6O5	'C20H22FN6O5(+1)'	445.163	446.166	21.6315	14.42	14.4331	26780.1	111242	1.0914e+06	2.99913e+07				287	5.8032e-17	445.164	2.00555	446.167	2.01754	21.1757	2.10672
200	C23H23ClN6O2	'C23H24ClN6O2(+1)'	451.164	453.161	31.9958	28.81	28.8431	89964.4	669710	4.45383e+06	9.76236e+07				530	3.17295e-16	451.165	2.01155	453.162	1.44462	29.875	6.6282
202	C26H23FIN5O4	'C26H24FIN5O4(+1)'	616.085	617.089	28.1209	27.2	27.2059	402394	800273	3.98689e+06	1.01259e+08				499	2.87385e-17	616.086	2.01254	617.09	2.12678	29.5537	5.09519
236	C24H27NO2	'C24H28NO2(+1)'	362.211	363.215	25.9578	32.25	31.5414	1.21082e+06	1.09828e+06	4.36206e+06	1.13053e+08				599	1.15774e-18	362.212	2.01263	363.216	3.25199	16.212	37.5445
781	C21H24N4O2	'C21H25N4O2(+1)'	365.197	366.201	22.713	7.03	7.03969	23585.1	45957.2	252597	7.25506e+06				140	4.84108e-17	365.196	2.01569	366.2	1.87008	21.4056	5.75648
2	C25H31NO6	'C25H32NO6(+1)'	442.222	443.226	27.0393	17.66	17.6417	51221	185238	1.505e+06	2.71097e+07				342	1.83457e-17	442.223	2.01986	443.227	1.64993	27.236	0.727448
685	C21H16Cl2N4OS	'C21H17Cl2N4OS(+1)'	443.049	445.047	63.9915	31.09	31.0916	501792	1.19198e+06	5.28881e+06	1.11446e+08				570	2.44839e-16	443.05	2.02001	445.047	1.55896	68.1762	6.53937
137	C23H23ClFNO5	'C23H24ClFNO5(+1)'	448.132	450.129	31.9958	29.01	29.0207	257600	891153	4.54928e+06	9.91273e+07				534	2.71196e-16	448.133	2.02547	450.13	2.12676	32.0141	0.0572436
350	C17H18F3N3O3	'C17H19F3N3O3(+1)'	370.137	371.141	18.3867	28.08	28.0923	155146	826882	4.23586e+06	1.10179e+08				517	3.26525e-16	370.137	2.02732	371.14	1.68647	21.58	17.3671
373	C30H33ClN4O2	'C30H34ClN4O2(+1)'	517.236	518.24	32.4472	24.84	24.9561	264795	723368	3.26871e+06	4.77663e+07				452	4.2827e-16	517.238	2.0399	518.241	1.41306	32.8628	1.28083
175	C21H15ClF4N4O3	'C21H16ClF4N4O3(+1)'	483.084	485.081	31.9958	29.56	29.5705	147362	577011	4.70231e+06	1.31166e+08				542	6.23809e-16	483.085	2.04847	485.082	2.07235	33.0451	3.27944
763	C31H38N6O2	'C31H39N6O2(+1)'	527.313	528.316	33.5288	8.19	8.14029	24068.1	62428.2	353012	8.98814e+06				164	1.3235e-17	527.314	2.0519	528.317	1.47404	33.6122	0.249003
528	C24H25N5O3S	'C24H26N5O3S(+1)'	464.175	465.178	25.9578	9.38	9.50371	13265.3	76447.4	480220	1.05254e+07				192	6.83372e-17	464.176	2.05833	465.179	1.51314	25.6263	1.27669
337	C29H29ClN4O2	'C29H30ClN4O2(+1)'	501.205	503.202	31.9958	9.97	10.0854	11680.2	76700	535224	1.07311e+07				207	1.94789e-16	501.206	2.06158	503.202	0.110763	29.0062	9.34362
805	C24H25ClFN5O3	'C24H26ClFN5O3(+1)'	486.17	488.167	31.9958	4.06	4.07098	8215.12	14140.4	30825.8	2.46463e+06				55	1.22938e-17	486.171	2.06172	488.17	5.17297
99	C20H15BrN6O	'C20H16BrN6O(+1)'	435.056	437.054	97.2776	29.43	29.4393	191371	962616	4.65704e+06	9.81974e+07				540	1.31976e-16	435.057	2.07024	437.055	1.91781	100.742	3.56148
824	C18H12Cl2N4O4S	'C18H13Cl2N4O4S(+1)'	451.003	453	63.9915	31.42	31.4154	2.01366e+06	1.33375e+06	5.37281e+06	1.22365e+08				577	2.51763e-17	451.004	2.07117	453	1.16248	66.352	3.68876
349	C19H20ClN3O5S	'C19H21ClN3O5S(+1)'	438.089	440.086	31.9958	25.99	25.9901	258304	677776	3.60242e+06	7.27359e+07				473	5.78049e-17	438.089	2.08949	440.086	1.48125	34.5262	7.90862
725	C20H17Cl2N9O2	'C20H18Cl2N9O2(+1)'	486.096	488.093	63.9915	7.69	7.69385	19670.2	57863.4	317308	6.75695e+06				154	2.83356e-16	486.097	2.09722	488.093	1.4382	61.798	3.4279
351	C16H15ClN4O2	'C16H16ClN4O2(+1)'	331.096	333.093	31.9958	31.27	31.6565	2.97162e+06	1.34847e+06	4.92608e+06	1.14201e+08				574	5.30805e-18	331.096	2.09887	333.093	2.22767	24.3407	23.9252
592	C23H23F3N2O4	'C23H24F3N2O4(+1)'	449.168	450.172	24.8762	29.15	29.1228	78636.6	172360	4.5831e+06	1.01866e+08				536	2.39864e-16	449.169	2.10281	450.172	1.9169	25.874	4.01104
354	C28H23N7O2	'C28H24N7O2(+1)'	490.199	491.202	30.284	16.55	16.4054	23377.9	159226	1.38212e+06	2.70216e+07				323	1.88956e-16	490.2	2.11495	491.203	1.7108	29.7182	1.86846
633	C27H30ClN7O2	'C27H31ClN7O2(+1)'	520.222	522.219	31.9958	12.83	12.9107	24797.9	121338	873739	1.73367e+07				256	1.55456e-16	520.223	2.12141	522.22	1.34906	30.5526	4.51059
345	C26H27F3N2O6	'C26H28F3N2O6(+1)'	521.189	522.193	28.1209	26.78	26.755	146839	237338	3.86594e+06	8.72145e+07				490	3.38923e-16	521.191	2.12884	522.194	1.7693	27.6689	1.60742
668	C17H14ClF2IN2O2	'C17H15ClF2IN2O2(+1)'	478.983	480.98	31.9958	31.35	31.3493	2.35119e+06	1.38385e+06	5.35799e+06	1.12845e+08				576	3.90035e-16	478.984	2.13062	480.981	1.59248	29.8118	6.82592
402	C28H33N7O2	'C28H34N7O2(+1)'	500.277	501.28	30.284	5.47	5.43327	2626.62	30864.3	157001	3.88871e+06				93	4.01983e-16	500.278	2.13379	501.281	2.05477	30.5617	0.916727
660	C34H37N5O4	'C34H38N5O4(+1)'	580.292	581.295	36.7735	28.08	28.0908	429778	907091	4.26e+06	1.19094e+08				517	2.2323e-16	580.293	2.13421	581.296	1.66882	38.6763	5.17442
555	C17H16N4O2S	'C17H17N4O2S(+1)'	341.107	342.11	18.3867	5.46	5.48282	11250.6	31910.4	161402	3.43576e+06				95	2.07465e-16	341.107	2.1487	342.111	2.63629	17.4286	5.21083
795	C23H21N5O3S	'C23H22N5O3S(+1)'	448.144	449.147	24.8762	5.85	5.74172	19194.9	36354.7	179631	3.76398e+06				104	1.46137e-16	448.145	2.15334	449.148	1.83785	24.4895	1.55433
724	C23H21Cl2FN4O3	'C23H22Cl2FN4O3(+1)'	491.105	493.102	63.9915	12.97	12.9918	33414.5	135337	881734	1.48578e+07				258	1.72116e-16	491.106	2.17269	493.103	2.36098	62.281	2.67304
343	C27H20ClFN4O4	'C27H21ClFN4O4(+1)'	519.123	521.12	31.9958	26.74	26.6944	187655	737458	3.82301e+06	1.03609e+08				488	3.88476e-16	519.124	2.17809	521.121	2.60791	33.4889	4.66672
293	C28H40BrN7O4	'C28H41BrN7O4(+1)'	618.24	620.238	97.2776	7.72	7.66688	16980.7	56035.4	312830	6.54686e+06				152	1.48638e-16	618.241	2.17871	620.239	2.05261	106.276	9.25016
565	C22H30N4O6	'C22H31N4O6(+1)'	447.224	448.227	23.7946	21.31	21.3538	26789.4	288712	2.23276e+06	2.23456e+07				392	5.42873e-17	447.225	2.1849	448.228	1.99264	23.1775	2.59335
636	C25H20N4O2S2	'C25H21N4O2S2(+1)'	473.11	474.113	27.0393	28.71	28.7035	209631	669529	4.27445e+06	9.57697e+07				527	4.28249e-16	473.111	2.19115	474.114	0.792354	28.225	4.38488
610	C21H20F3N7O3S	'C21H21F3N7O3S(+1)'	508.137	509.141	22.713	6.3	6.12149	20945.5	40368.1	197427	4.27206e+06				113	2.24806e-16	508.138	2.1916	509.141	1.53163	23.2843	2.51532
118	C45H57NO14	'C45H58NO14(+1)'	836.385	837.389	48.6708	30.1	30.1078	667401	1.04043e+06	4.89949e+06	1.12982e+08				551	2.14264e-17	836.387	2.1933	837.391	2.52153	48.4543	0.44477
319	C24H29ClN6OS	'C24H30ClN6OS(+1)'	485.188	487.186	31.9958	5.5	5.56399	754.663	28983.2	160997	4.18088e+06				95	8.33307e-17	485.19	2.20013	487.186	0.75907	34.9735	9.30659
196	C19H20Br2N6O4S	'C19H21Br2N6O4S(+1)'	588.969	586.971	51.3993	29.77	29.7791	441948	977278	4.80161e+06	1.02052e+08				546	1.48089e-16	588.97	2.20114	586.972	2.51514	48.9042	4.85436
133	C23H26ClN7O3	'C23H27ClN7O3(+1)'	484.186	486.183	31.9958	8.42	8.50438	21367.3	60170	381963	7.94451e+06				171	2.90937e-16	484.187	2.22029	486.184	1.58786	29.6975	7.18292
576	C21H19F4N7	'C21H20F4N7(+1)'	446.171	447.174	22.713	5.56	5.42552	4911.8	22775.5	158455	3.61655e+06				94	1.27811e-16	446.172	2.25077	447.176	2.48056	22.975	1.15351
406	C29H32O7S	'C29H33O7S(+1)'	525.194	526.198	31.3656	28.76	28.7716	520120	855805	2.65566e+06	1.06536e+08				529	9.48247e-17	525.195	2.25506	526.199	1.93502	32.2626	2.85988
800	C28H25FN6O3	'C28H26FN6O3(+1)'	513.204	514.208	30.284	8.51	8.48172	29194	71520.5	384484	7.94873e+06				170	1.56859e-16	513.206	2.25709	514.209	1.27539	30.8268	1.79234
430	C48H78O19	'C48H79O19(+1)'	959.521	960.524	51.9155	9.71	9.71496	42969.8	79747.1	507377	1.07022e+07	below LOQ			197	6.42189e-18	959.523	2.26519	960.526	1.8534	55.1637	6.25679
323	C36H46N8O3	'C36H47N8O3(+1)'	639.377	640.38	38.9366	13.53	13.5548	7022.63	148166	957493	2.3798e+07	below LOQ			269	2.24326e-17	639.378	2.28553	640.381	2.25277	41.3609	6.2261
372	C47H55ClF3N5O6S3	'C47H56ClF3N5O6S3(+1)'	974.303	975.306	50.8339	26	26.0605	476846	793545	3.68896e+06	7.40358e+07				474	2.56285e-18	974.305	2.28554	975.308	1.51628	56.4086	10.9665
246	C23H32N6O4S	'C23H33N6O4S(+1)'	489.228	490.231	24.8762	10.46	10.5848	21002.8	97573.8	596170	1.39575e+07				217	1.91121e-16	489.229	2.28719	490.232	1.64937	25.1074	0.929504
217	C26H26F3N3O3	'C26H27F3N3O3(+1)'	486.2	487.203	28.1209	28.32	28.1803	286871	833782	4.01931e+06	9.20034e+07				519	2.99914e-16	486.201	2.2929	487.204	1.52808	27.6433	1.69852
681	C28H36N2O4S	'C28H37N2O4S(+1)'	497.247	498.25	30.284	31.7	31.6328	333111	676206	1.04501e+06	1.34346e+08				584	2.47821e-16	497.248	2.29558	498.251	1.74521	29.6553	2.076
10	C31H38N8O3	'C31H39N8O3(+1)'	571.314	572.317	33.5288	5.54	5.53892	2082.83	31181.5	163109	3.4963e+06				95	2.50963e-17	571.315	2.32393	572.319	2.22364	34.4868	2.8574
784	C37H40N2O6	'C37H41N2O6(+1)'	609.296	610.299	40.0182	3.9	3.95037	11956	20181.8	85232.6	1.76784e+06				51	6.25098e-17	609.297	2.32577	610.301	2.14112	39.3968	1.55284
167	C25H25Cl2N7O	'C25H26Cl2N7O(+1)'	510.157	512.154	63.9915	13.18	13.3133	42486.3	141156	934650	1.92341e+07				265	1.19776e-16	510.158	2.33854	512.155	1.69811	60.9239	4.79376
548	C9H11NOS	'C9H12NOS(+1)'	182.063	183.067	9.73416	5.49	5.46524	3486.18	20852.3	155625	3.0102e+06				95	2.85222e-17	182.064	2.35041	183.067	3.18085	7.23387	25.6857
679	C22H15Br2N3O4	'C22H16Br2N3O4(+1)'	545.948	543.95	51.3993	31.3	31.3007	2.14114e+06	1.02981e+06	2.70569e+06	1.44159e+08	bellow LOQ			574	1.86416e-18	545.949	2.36247	543.951	1.94084	53.3333	3.76273
326	C27H31FN6OS	'C27H32FN6OS(+1)'	507.234	508.237	29.2025	14.86	15.017	37590.9	144494	938830	1.63488e+07				300	1.56851e-16	507.232	2.40035	508.235	3.8675
586	C23H28N8OS	'C23H29N8OS(+1)'	465.218	466.221	24.8762	5.58	5.60072	3262.69	28896.8	122529	3.86314e+06				98	1.64097e-16	465.219	2.43157	466.222	1.97568	25.3423	1.87392
82	C25H32ClN5O2	'C25H33ClN5O2(+1)'	470.232	472.229	31.9958	16.46	16.6373	51480.7	222807	1.46475e+06	3.21986e+07				326	1.23691e-16	470.233	2.45408	472.23	2.05297	30.5919	4.38773
794	C17H11F6N7O	'C17H12F6N7O(+1)'	444.1	445.104	18.3867	24.49	24.4971	187807	529931	3.17166e+06	5.98619e+07				439	4.59568e-17	444.101	2.45519	445.105	2.2735	16.9432	7.85101
678	C18H12Cl2N4O4S	'C18H13Cl2N4O4S(+1)'	451.003	453	63.9915	30.37	30.3834	444464	1.05125e+06	5.01513e+06	1.06421e+08				557	1.88536e-16	451.004	2.52093	453.001	1.95326	66.8587	4.48053
673	C18H16N4O3S	'C18H17N4O3S(+1)'	369.102	370.105	19.4683	22.36	22.3692	53279.4	275805	2.577e+06	5.65427e+07				412	2.50941e-17	369.103	2.57401	370.106	2.36125	18.3853	5.56273
436	C17H19FN4O4	'C17H20FN4O4(+1)'	363.146	364.15	18.3867	4.31	4.26517	1205.68	20202.2	80555.2	743273	tailing or co-elution			62	6.92065e-16	363.145	2.58195	364.149	2.81989	19.3766	5.38373
324	C31H32BrNO4S2	'C31H33BrNO4S2(+1)'	626.103	628.101	97.2776	31.97	31.974	3.9537e+06	1.46068e+06	5.5631e+06	1.55632e+08				591	1.38689e-17	626.105	2.60067	628.102	1.89831	110.243	13.3286
414	C30H38ClN7O3	'C30H39ClN7O3(+1)'	580.28	581.283	32.4472	5.58	5.47588	1134.81	34206.5	158734	3.29311e+06	fronting			93	5.64837e-17	580.281	2.6386	581.285	2.76892	34.2906	5.68129
405	C26H22Cl2N4O3	'C26H23Cl2N4O3(+1)'	509.114	511.111	63.9915	28.55	28.4067	20793.3	716178	4.33916e+06	9.15055e+07	tailing			525	1.60414e-16	509.116	2.66183	511.113	3.19103	66.4464	3.83626
358	C30H25F10NO3	'C30H26F10NO3(+1)'	638.175	639.178	32.4472	32.36	32.3561	670087	1.28058e+06	4.40203e+06	1.38881e+08				602	8.91226e-17	638.176	2.6665	639.18	2.49874	33.3094	2.65744
103	C27H36N2O5	'C27H37N2O5(+1)'	469.27	470.273	29.2025	5.39	5.35743	1310.07	32681.7	159776	3.94319e+06	tailing or co-elution			94	4.80908e-16	469.271	2.67244	470.274	2.56816	27.5172	5.77108
399	C18H11BrN2O2	'C18H12BrN2O2(+1)'	367.008	369.006	97.2776	24.79	24.7909	182643	553036	3.2711e+06	7.38262e+07				446	5.8075e-17	367.009	2.68772	369.006	1.78808	95.3509	1.9806
753	C18H20FN5O4	'C18H21FN5O4(+1)'	390.157	391.161	19.4683	16.01	16.1498	51695.2	213525	1.36976e+06	3.67639e+07	bellow LOQ			319	1.52789e-18	390.156	2.70528	391.158	5.48283
741	C27H31N7OS	'C27H32N7OS(+1)'	502.238	503.242	29.2025	15.01	15.1974	24399.5	172152	1.22389e+06	2.81622e+07				305	1.00432e-16	502.237	2.75671	503.239	4.54836
227	C21H45N3	'C21H46N3(+1)'	340.369	341.372	22.713	29.27	28.9549	7909.55	710939	591216	9.15718e+07	tailing			538	6.39349e-17	340.37	2.77201	341.373	3.37781	21.2241	6.55533
81	C32H47F5O3S	'C32H48F5O3S(+1)'	607.324	608.327	34.6103	31.28	31.3007	456294	436200	663261	1.47601e+08				574	3.81825e-18	607.326	2.85635	608.328	1.12832	31.9527	7.67863
815	C24H25F3N6S	'C24H26F3N6S(+1)'	487.189	488.192	25.9578	19.48	19.438	43042.2	114560	1.8474e+06	2.43747e+07	bellow LOQ			367	3.50409e-18	487.19	2.95563	488.193	1.3151	16.0367	38.22
476	C11H14ClN	'C11H15ClN(+1)'	196.089	198.086	31.9958	4.49	4.51004	9312.58	22634.5	107327	1.48075e+06				67	1.74879e-16	196.089	3.04905	198.086	0.902636	32.8289	2.60391
731	C19H24N2S	'C19H25N2S(+1)'	313.173	314.177	20.5499	4.9	4.75758	14525.5	16698	29908.5	2.96534e+06				74	5.61369e-17	313.174	3.0714	314.177	2.20472
297	C21H24N4O2S	'C21H25N4O2S(+1)'	397.169	398.173	22.713	6.19	6.2209	17005.8	34379.9	198806	4.24923e+06	below LOQ			116	2.96937e-17	397.17	3.08636	398.173	1.62274
563	C34H36FN5O2	'C34H37FN5O2(+1)'	566.293	567.296	36.7735	25.53	25.6152	434490	637060	3.54683e+06	8.45729e+07				465	5.09102e-16	566.291	3.1244	567.294	3.07294	39.9704	8.69348
762	C24H29ClN6OS	'C24H30ClN6OS(+1)'	485.188	487.186	31.9958	8.42	8.50299	21451.6	60279.4	384247	7.93187e+06				171	7.2179e-17	485.19	3.16125	487.187	2.56443	29.8406	6.73579
306	C19H21ClN4	'C19H22ClN4(+1)'	341.153	343.15	31.9958	3.46	3.44789	2134.67	4499.1	59923.6	949505	co-elution			35	8.05439e-17	341.154	3.26263	343.15	0.827244	36.5478	14.227
826	C26H35N7O2S	'C26H36N7O2S(+1)'	510.265	511.268	28.1209	19.61	19.8094	80294.9	282216	1.83606e+06	4.5884e+07				373	1.61675e-18	510.263	3.5023	511.262	12.5365
830	C18H15ClN6OS2	'C18H16ClN6OS2(+1)'	431.051	433.048	31.9958	13.39	13.5408	59486.4	157619	964547	2.58247e+07				271	3.03021e-17	431.049	3.51301	433.046	5.61355
173	C24H25FO5S	'C24H26FO5S(+1)'	445.148	446.151	25.9578	9.18	9.1827	5163.31	45530.6	275124	862456	tailing or co-elution			189	3.7596e-17	445.146	3.66659	446.15	3.09727	21.5145	17.1173
144	C31H48O6	'C31H49O6(+1)'	517.352	518.356	33.5288	31.12	31.1191	725829	992918	2.55189e+06	1.12787e+08	below LOQ			571	3.19823e-18	517.354	3.70086	518.357	2.95156
823	C19H23N9O	'C19H24N9O(+1)'	394.21	395.213	20.5499	12.1	12.1298	16438.6	114135	778012	1.75689e+07				243	1.1103e-17	394.211	3.76236	395.214	1.78163	14.0785	31.4909
814	C24H25F3N6S	'C24H26F3N6S(+1)'	487.189	488.192	25.9578	8.42	8.50225	23950.5	51394.5	384482	9.36911e+06				171	2.15387e-17	487.187	3.79863	488.19	3.95511
769	C24H18FN3O2	'C24H19FN3O2(+1)'	400.146	401.149	25.9578	4.08	4.03445	800.231	12233.6	22995.7	1.92131e+06				56	2.1332e-16	400.147	3.86328	401.151	4.7111	22.2709	14.2033
828	C28H30N6OS	'C28H31N6OS(+1)'	499.227	500.231	30.284	10.91	11.0413	21614.6	41409.8	538518	1.35978e+07				226	7.09395e-18	499.226	3.89065	500.228	4.66957
626	C25H23N7OS	'C25H24N7OS(+1)'	470.176	471.179	27.0393	14.37	14.4562	21802.4	124475	417366	3.88481e+06				289	6.87131e-17	470.178	3.9348	471.182	5.09301	20.2985	24.9295
801	C23H24N6	'C23H25N6(+1)'	385.214	386.217	24.8762	20.96	20.9489	54045.8	271357	2.2861e+06	4.70703e+07				384	3.07117e-17	385.212	4.20297	386.215	4.15334
809	C23H20N6O	'C23H21N6O(+1)'	397.177	398.18	24.8762	10.07	10.0884	25572.9	76056.6	538879	1.14987e+07				207	6.55372e-17	397.175	4.26604	398.179	4.75864
247	C14H20N4	'C14H21N4(+1)'	245.176	246.179	15.142	32.87	32.8083	92861.1	1.13707e+06	3.34331e+06	6.0078e+07	co-elution	missing	2	617	1.47945e-17	245.175	4.32695	246.178	4.48884	13.9632	7.78538
123	C23H46N6O13	'C23H47N6O13(+1)'	615.32	616.323	24.8762	25.62	25.7136	502909	682174	3.58042e+06	8.72005e+07	below LOQ			467	7.61655e-18	615.317	4.43694	616.319	6.30267
94	C25H37NO4	'C25H38NO4(+1)'	416.28	417.283	27.0393	18.8	18.6703	21918.4	197932	1.72844e+06	3.25707e+07				359	1.5468e-16	416.278	4.54087	417.281	4.88876
465	C20H25NO4	'C20H26NO4(+1)'	344.186	345.189	21.6315	4.5	4.40285	1153.26	11627.3	17211	2.21247e+06				74	1.43796e-15	344.187	4.64711	345.191	6.02563	21.9919	1.66613
23	C21H15F4N5O2S	'C21H16F4N5O2S(+1)'	478.096	479.099	22.713	22.77	22.5989	27186.5	331260	2.66177e+06	5.77814e+07				415	5.07608e-17	478.098	4.69157	479.1	3.32959	25.8019	13.5997
825	C26H35N7O2S	'C26H36N7O2S(+1)'	510.265	511.268	28.1209	7.51	7.57232	26471.3	56422	306523	7.7202e+06				150	4.0095e-17	510.262	4.87562	511.264	7.08517
827	C28H30N6OS	'C28H31N6OS(+1)'	499.227	500.231	30.284	8.77	8.85184	19108	61939.7	411667	7.67032e+06				179	2.88929e-18	499.225	4.87871	500.228	4.70414
273	C17H28O6	'C17H29O6(+1)'	329.196	330.199	18.3867	6.35	6.38863	4160.76	22976.4	215399	4.43673e+06	tailing or co-elution			124	1.46386e-16	329.194	4.90123	330.197	5.89158	11.4499	37.7272
806	C22H21N3O3S	'C22H22N3O3S(+1)'	408.138	409.141	23.7946	19.65	19.8034	17458.4	308822	2.03326e+06	3.80289e+07				372	1.42842e-16	408.136	4.90899	409.136	11.311
750	C16H25NO4	'C16H26NO4(+1)'	296.186	297.189	17.3052	5.2	5.20985	3159.58	11550.7	142712	3.17069e+06	fronting co-elution			88	7.4476e-17	296.184	5.04963	297.188	4.55863
96	C22H28F2O5	'C22H29F2O5(+1)'	411.198	412.201	23.7946	32.46	32.457	839558	1.41916e+06	5.74227e+06	1.30367e+08				612	5.56948e-20	411.196	5.1777	412.206	11.7893
831	C15H19N7O3S	'C15H20N7O3S(+1)'	378.134	379.138	16.2236	13.68	13.8211	43194.8	138060	969947	1.95643e+07				278	2.94299e-17	378.136	5.36184	379.139	3.90619	22.3335	37.6609
214	C43H68ClNO11	'C43H69ClNO11(+1)'	810.455	811.459	46.5076	32.42	31.5657	337976	920740	4.16159e+06	1.46854e+08				604	2.40262e-18	810.451	5.98059	811.46	1.96242	28.8303	38.0096
705	C28H30N6OS	'C28H31N6OS(+1)'	499.227	500.231	30.284	4	4.02703	854.267	29267.2	81807.1	799075				43	1.88661e-16	499.224	6.44984	500.227	6.73977	26.6392	12.0355
520	C20H16N6	'C20H17N6(+1)'	341.151	342.154	21.6315	3.37	3.44789	2134.56	4497.97	59923.6	949505				35	8.05439e-17	341.154	8.62684	342.157	8.25558	20.481	5.3183
773	C14H16N2O	'C14H17N2O(+1)'	229.134	230.137	15.142	0.58	0.583592	676.603	256.432	1870.1	47124.8
760	C16H25NO4S	'C16H26NO4S(+1)'	328.158	329.161	17.3052	0.58	0.586564	1548	497.566	1874.74	43814.8
272	C8H13NO2	'C8H14NO2(+1)'	156.102	157.105	8.65258	0.58	0.602216	212.8	380.803	1512.45	22639.3	fronting or co-elution
122	C12H15N5O3	'C12H16N5O3(+1)'	278.125	279.128	12.9789	0.58	0.607213	241.087	447.615	1934.79	39778.1	below LOQ
463	C5H5N5	'C5H6N5(+1)'	136.062	137.065	5.40786	0.58	0.625803	87.0153	299.464	994.876	44621.7	tailing co-elution
280	C13H16N4O6	'C13H17N4O6(+1)'	325.114	326.118	14.0604	0.59	0.601556	502.641	452.382	1793.5	16030.3	below LOQ
222	C5H11NO4S	'C5H11NNaO4S(+1)'	204.03	205.033	5.40786	0.64	0.567021	89.0749	169.099	535.91	40454.7	below LOQ
286	C4H4N6O	'C4H5N6O(+1)'	153.052	154.055	4.32629	0.92	0.916128	3215.7	1186.26	4054.69	119470	below LOQ
485	C19H20FN3O3	'C19H21FN3O3(+1)'	358.156	359.159	20.5499	3.57	3.69119	1281.19	11029	74277.7	1.73317e+06
185	C12H16N2S	'C12H17N2S(+1)'	221.111	222.114	12.9789	3.91	3.89292	708.49	5023.69	83924	1.78605e+06	tailing or co-elution
833	C19H19NOS	'C19H20NOS(+1)'	310.126	311.129	20.5499	7.73	7.66619	14215	55842.3	296048	7.0799e+06
338	C14H16N4O3S	'C14H17N4O3S(+1)'	321.102	322.105	15.142	7.85	8.00795	6200.6	11961.1	124875	4.86173e+06	below LOQ
808	C23H28N4O2	'C23H29N4O2(+1)'	393.228	394.232	24.8762	8.96	8.96021	46803.8	78546.6	323282	7.40496e+06
816	C27H27N5O2	'C27H28N5O2(+1)'	454.224	455.227	29.2025	10.78	10.8552	11972.6	19269.2	511898	1.27533e+07	bellow LOQ
30	C21H23ClFNO2	'C21H24ClFNO2(+1)'	376.147	378.144	31.9958	12.76	12.8514	27451.3	120991	872379	2.17677e+07
787	C28H36O6	'C28H37O6(+1)'	469.258	470.262	30.284	18.39	18.5952	49037	218405	1.6755e+06	1.41678e+07	bellow LOQ
743	C22H24BrFN4O2	'C22H25BrFN4O2(+1)'	475.114	477.112	97.2776	20.59	20.6017	82431.4	287003	2.20862e+06	4.49744e+07	bellow LOQ
817	C19H16N2O2S2	'C19H17N2O2S2(+1)'	369.073	370.076	20.5499	24.29	24.342	78345.1	90791	3.15165e+06	6.67459e+07	bellow LOQ
710	C21H20ClF2O4S	'C21H21ClF2O4S(+1)'	442.081	444.078	31.9958	25.98	25.9852	488551	614397	3.42093e+06	4.12144e+07	bellow LOQ
176	C56H71N9O23S	'C56H72N9O23S(+1)'	1270.45	1271.45	60.5681	26	25.8941	337681	671771	3.6085e+06	8.32599e+07
65	C15H15NO2	'C15H16NO2(+1)'	242.118	243.121	16.2236	28.63	28.6334	517055	875397	4.41675e+06	1.08047e+08
829	C24H20F3N5O	'C24H21F3N5O(+1)'	452.169	453.173	25.9578	28.82	28.8298	143106	658477	4.46391e+06	9.47308e+07
537	C21H18F3N3O3S2	'C21H19F3N3O3S2(+1)'	482.081	483.085	22.713	29.68	29.6849	406088	912569	3.66019e+06	1.11838e+08
312	C32H38ClN5O4	'C32H39ClN5O4(+1)'	592.269	593.272	34.6103	31.4	31.3919	5.44905e+06	1.24206e+06	5.32498e+06	9.49822e+07	below LOQ
466	C12H22O11	'C12H23O11(+1)'	343.123	344.127	12.9789	31.6	31.5818	1.09697e+06	695053	4.99653e+06	5.12486e+07
75	C25H28O3	'C25H29O3(+1)'	377.211	378.214	27.0393	31.65	31.5471	556248	469490	3.93828e+06	1.13814e+08	below LOQ															1
n	816																mean	1.13988	mean	1.22823	mean	5.63533
																	n	790	n	790	n	748
																	standard deviation of the mean	0.562784	standard deviation of the mean	0.989804	standard deviation of the mean	6.50016
																	median	1.14976	median	1.17422	median	3.83582
																	min	0.0229627	min	0.00414551	min	0.0058876
																	max	2.60067	max	13.4603	max	38.8058
